# Supplementary material for: (η6-Benzene)­(benzyl­diphenyl­phos­phane)dichloridoruthenium(II)
Source: Acta Crystallogr Sect E Struct Rep Online. 2012 Sep 1;68(Pt 10):m1232–3. doi: 10.1107/S1600536812037154 (PMC3470126; doi:10.1107/S1600536812037154)
Supplement: Supplementary file 1 [file e-68-m1232-sup1.cif]

##############################################################################
#                                                                            #
# This CIF contains the data in a paper accepted for publication in          #
# Acta Crystallographica Section E. It conforms to the requirements of       #
# Notes for Authors for Acta Crystallographica Section E, and has been       #
# peer reviewed under the auspices of the IUCr Commission on Journals.       #
#                                                                            #
# Full details of the Crystallographic Information File format               #
# are given in the paper "The Crystallographic Information File (CIF):       #
# a New Standard Archive File for Crystallography" by S. R. Hall, F. H.      #
# Allen and I. D. Brown [Acta Cryst. (1991), A47, 655-685].                  #
#                                                                            #
# The current version of the core CIF dictionary is obtainable from          #
# ftp://ftp.iucr.org/pub/cif_core.dic.                                       #
#                                                                            #
# Software is freely available for graphical display of the structure(s)     #
# in this CIF. For information consult the CIF software page                 #
# http://www.iucr.org/resources/cif/software.                                #
#                                                                            #
# This file may be used for bona fide research purposes within the           #
# scientific community so long as proper attribution is given to the journal # 
# article from which it was obtained.                                        #
#                                                                            #
##############################################################################
data_global
_audit_creation_method     'WinGX routine CIF_UPDATE'
_audit_conform_dict_name     cif_core.dic
_audit_conform_dict_version     2.4
_journal_data_validation_number     ?
_journal_date_recd_electronic     2012-08-16
_journal_date_accepted     2012-08-28
_journal_name_full     'Acta Crystallographica, Section E'
_journal_year     2012
_journal_volume     68
_journal_issue     10
_journal_page_first     m1232
_journal_page_last     m1233
_journal_paper_category     QM
_journal_paper_doi     10.1107/S1600536812037154
_journal_coeditor_code     BT6823
_publ_contact_author_name     'Davis, Wade'
_publ_contact_author_address
;
Research Center for Synthesis and Catalysis
Department of Chemistry
University of Johannesburg (APK Campus)
PO Box 524
Auckland Park
Johannesburg
2006
South Africa
;
_publ_contact_author_email     daviswl24@yahoo.com
_publ_contact_author_fax     '+27-11-559 2819'
_publ_contact_author_phone     '+27-11-559 2359'
_publ_section_title
;
(\h^6^-Benzene)(benzyldiphenylphosphane)dichloridoruthenium(II)
;
loop_
    _publ_author_name
    _publ_author_footnote
    _publ_author_address
    'Muller, Alfred' .
;
Research Centre for Synthesis and Catalysis
Department of Chemistry
University of Johannesburg (APK Campus)
PO Box 524
Auckland Park
Johannesburg
2006
South Africa
;
    'Davis, Wade L.' .
;
Research Centre for Synthesis and Catalysis
Department of Chemistry
University of Johannesburg (APK Campus)
PO Box 524
Auckland Park
Johannesburg
2006
South Africa
;
data_I
_audit_creation_method     'WinGX routine CIF_UPDATE'
_chemical_name_systematic
;
(\h^6^-Benzene)(benzyldiphenylphosphane)dichloridoruthenium(II)
;
_chemical_formula_moiety     'C25 H23 Cl2 P Ru'
_chemical_formula_sum     'C25 H23 Cl2 P Ru'
_chemical_formula_iupac     '[Ru Cl2 (C6 H6) (C19 H17 P)]'
_chemical_formula_weight     526.37
_symmetry_cell_setting     orthorhombic
_symmetry_space_group_name_H-M     'P b c a'
_symmetry_space_group_name_Hall     '-P 2ac 2ab'
loop_
    _symmetry_equiv_pos_as_xyz
    'x, y, z'
    'x+1/2, -y+1/2, -z'
    '-x, y+1/2, -z+1/2'
    '-x+1/2, -y, z+1/2'
    '-x, -y, -z'
    '-x-1/2, y-1/2, z'
    'x, -y-1/2, z-1/2'
    'x-1/2, y, -z-1/2'
_cell_length_a     16.8415(9)
_cell_length_b     14.1497(7)
_cell_length_c     18.6919(8)
_cell_angle_alpha     90
_cell_angle_beta     90
_cell_angle_gamma     90
_cell_volume     4454.3(4)
_cell_formula_units_Z     8
_cell_measurement_reflns_used     5707
_cell_measurement_theta_min     2.17
_cell_measurement_theta_max     28.12
_cell_measurement_temperature     100(2)
_exptl_crystal_description     'plate'
_exptl_crystal_colour     'red'
_exptl_crystal_size_max     0.09
_exptl_crystal_size_mid     0.03
_exptl_crystal_size_min     0.01
_exptl_crystal_density_diffrn     1.57
_exptl_crystal_density_method     'not measured'
_exptl_crystal_F_000     2128
_exptl_absorpt_coefficient_mu     1.025
_exptl_absorpt_correction_type     multi-scan
_exptl_absorpt_process_details
;
(SADABS; Bruker, 2008)
;
_exptl_absorpt_correction_T_min     0.4285
_exptl_absorpt_correction_T_max     0.6294
_exptl_special_details
;
The intensity data was collected on a Bruker Apex DUO 4 K CCD diffractometer
using an exposure time of 40 s/frame. A total of 972 frames were collected
with a frame width of 0.5\% covering up to \q = 28.3\% with 100% completeness
accomplished.
;
_diffrn_ambient_temperature     100(2)
_diffrn_radiation_type     MoK\a
_diffrn_radiation_wavelength     0.71073
_diffrn_radiation_source     'sealed tube'
_diffrn_radiation_monochromator     graphite
_diffrn_measurement_device_type     'Bruker APEX DUO 4K-CCD'
_diffrn_measurement_method     '\f and \w scans'
_diffrn_detector_area_resol_mean     8.4
_diffrn_reflns_number     34735
_diffrn_reflns_av_R_equivalents     0.0628
_diffrn_reflns_theta_min     2.17
_diffrn_reflns_theta_max     28.3
_diffrn_reflns_theta_full     28.3
_diffrn_measured_fraction_theta_max     1
_diffrn_measured_fraction_theta_full     1
_diffrn_reflns_limit_h_min     -10
_diffrn_reflns_limit_h_max     22
_diffrn_reflns_limit_k_min     -18
_diffrn_reflns_limit_k_max     18
_diffrn_reflns_limit_l_min     -24
_diffrn_reflns_limit_l_max     24
_diffrn_standards_number     0
_diffrn_standards_interval_count     0
_diffrn_standards_interval_time     0
_diffrn_standards_decay_%     0
_refine_special_details
;
Refinement of <i>F</i>^2^ against ALL reflections. The weighted <i>R</i>-factor
<i>wR</i> and goodness of fit <i>S</i> are based on <i>F</i>^2^, conventional
<i>R</i>-factors <i>R</i> are based on <i>F</i>, with <i>F</i> set to zero for
negative <i>F</i>^2^. The threshold expression of <i>F</i>^2^ >
\s(<i>F</i>^2^) is used only for calculating <i>R</i>-factors(gt) <i>etc</i>.
and is not relevant to the choice of reflections for refinement.
<i>R</i>-factors based on <i>F</i>^2^ are statistically about twice as large
as those based on <i>F</i>, and <i>R</i>- factors based on ALL data will be
even larger.
;
_reflns_number_total     5544
_reflns_number_gt     4056
_reflns_threshold_expression     I>2\s(I)
_refine_ls_structure_factor_coef     Fsqd
_refine_ls_matrix_type     full
_refine_ls_R_factor_all     0.0586
_refine_ls_R_factor_gt     0.0316
_refine_ls_wR_factor_gt     0.0601
_refine_ls_wR_factor_ref     0.0685
_refine_ls_goodness_of_fit_ref     1.01
_refine_ls_restrained_S_all     1.01
_refine_ls_number_reflns     5544
_refine_ls_number_parameters     262
_refine_ls_number_restraints     0
_refine_ls_hydrogen_treatment     constr
_refine_ls_weighting_scheme     calc
_refine_ls_weighting_details
         'calc w=1/[\s^2^(Fo^2^)+(0.0240P)^2^+3.1419P] where P=(Fo^2^+2Fc^2^)/3'
_atom_sites_solution_hydrogens     geom
_atom_sites_solution_primary     direct
_atom_sites_solution_secondary     difmap
_refine_ls_shift/su_max     0.005
_refine_ls_shift/su_mean     0
_refine_diff_density_max     0.442
_refine_diff_density_min     -0.576
_refine_ls_extinction_method     none
loop_
    _atom_type_symbol
    _atom_type_description
    _atom_type_scat_dispersion_real
    _atom_type_scat_dispersion_imag
    _atom_type_scat_source
    C C 0.0033 0.0016 'International Tables Vol C Tables 4.2.6.8 and 6.1.1.4'
    H H 0 0 'International Tables Vol C Tables 4.2.6.8 and 6.1.1.4'
    P P 0.1023 0.0942 'International Tables Vol C Tables 4.2.6.8 and 6.1.1.4'
    Cl Cl 0.1484 0.1585 'International Tables Vol C Tables 4.2.6.8 and 6.1.1.4'
    Ru Ru -1.2594 0.8363 'International Tables Vol C Tables 4.2.6.8 and 6.1.1.4'
_computing_data_collection     'APEX2 (Bruker, 2011)'
_computing_cell_refinement     'SAINT (Bruker, 2008)'
_computing_data_reduction     'SAINT and XPREP (Bruker, 2008)'
_computing_structure_solution     'SIR97 (Altomare <i>et al.</i>, 1999)'
_computing_structure_refinement     'SHELXL97 (Sheldrick, 2008)'
_computing_molecular_graphics     'DIAMOND (Brandenburg & Putz, 2005)'
_computing_publication_material
                            'publCIF (Westrip, 2010) and WinGX (Farrugia, 1999)'
loop_
    _atom_site_type_symbol
    _atom_site_label
    _atom_site_fract_x
    _atom_site_fract_y
    _atom_site_fract_z
    _atom_site_U_iso_or_equiv
    _atom_site_adp_type
    _atom_site_calc_flag
    _atom_site_refinement_flags
    _atom_site_occupancy
    _atom_site_disorder_assembly
    _atom_site_disorder_group
    Ru Ru1 0.192720(13) 0.729519(13) 1.097642(10) 0.01308(6) Uani d . 1 . .
    Cl Cl1 0.31341(4) 0.65099(4) 1.13353(3) 0.01973(14) Uani d . 1 . .
    Cl Cl2 0.12848(4) 0.57711(4) 1.09754(3) 0.01605(13) Uani d . 1 . .
    P P1 0.22367(4) 0.68784(4) 0.97937(3) 0.01223(14) Uani d . 1 . .
    C C1 0.1603(2) 0.86916(17) 1.06111(14) 0.0241(7) Uani d . 1 . .
    H H1 0.1636 0.894 1.014 0.029 Uiso calc R 1 . .
    C C2 0.22515(19) 0.87954(18) 1.10820(14) 0.0240(7) Uani d . 1 . .
    H H2 0.2714 0.9128 1.0935 0.029 Uiso calc R 1 . .
    C C3 0.22054(19) 0.84011(18) 1.17715(14) 0.0224(6) Uani d . 1 . .
    H H3 0.2649 0.8444 1.2083 0.027 Uiso calc R 1 . .
    C C4 0.15104(19) 0.79438(18) 1.20056(14) 0.0232(7) Uani d . 1 . .
    H H4 0.1474 0.7705 1.2479 0.028 Uiso calc R 1 . .
    C C5 0.08725(19) 0.78461(19) 1.15297(15) 0.0260(7) Uani d . 1 . .
    H H5 0.0408 0.752 1.1679 0.031 Uiso calc R 1 . .
    C C6 0.0910(2) 0.82252(19) 1.08314(15) 0.0264(7) Uani d . 1 . .
    H H6 0.0471 0.8165 1.0515 0.032 Uiso calc R 1 . .
    C C7 0.26500(17) 0.56772(16) 0.97117(12) 0.0151(6) Uani d . 1 . .
    H H7A 0.3014 0.5571 1.012 0.018 Uiso calc R 1 . .
    H H7B 0.2208 0.522 0.9759 0.018 Uiso calc R 1 . .
    C C8 0.30938(17) 0.54528(16) 0.90309(12) 0.0151(5) Uani d . 1 . .
    C C9 0.26901(17) 0.51027(16) 0.84315(13) 0.0169(6) Uani d . 1 . .
    H H9 0.2131 0.5017 0.8449 0.02 Uiso calc R 1 . .
    C C10 0.31070(19) 0.48790(17) 0.78088(13) 0.0205(6) Uani d . 1 . .
    H H10 0.2833 0.4633 0.7405 0.025 Uiso calc R 1 . .
    C C11 0.3918(2) 0.50152(18) 0.77798(14) 0.0231(7) Uani d . 1 . .
    H H11 0.4199 0.4871 0.7353 0.028 Uiso calc R 1 . .
    C C12 0.43254(19) 0.53603(19) 0.83694(15) 0.0255(7) Uani d . 1 . .
    H H12 0.4884 0.545 0.8348 0.031 Uiso calc R 1 . .
    C C13 0.39101(18) 0.55751(18) 0.89933(14) 0.0210(6) Uani d . 1 . .
    H H13 0.4189 0.5808 0.9398 0.025 Uiso calc R 1 . .
    C C14 0.29770(16) 0.76094(16) 0.93506(12) 0.0131(5) Uani d . 1 . .
    C C15 0.29935(17) 0.76972(17) 0.86005(12) 0.0169(6) Uani d . 1 . .
    H H15 0.2587 0.7413 0.8321 0.02 Uiso calc R 1 . .
    C C16 0.35968(17) 0.81950(17) 0.82660(13) 0.0166(6) Uani d . 1 . .
    H H16 0.3601 0.8257 0.776 0.02 Uiso calc R 1 . .
    C C17 0.41946(17) 0.86018(17) 0.86719(14) 0.0180(6) Uani d . 1 . .
    H H17 0.4605 0.8949 0.8443 0.022 Uiso calc R 1 . .
    C C18 0.41973(17) 0.85044(17) 0.94114(13) 0.0173(6) Uani d . 1 . .
    H H18 0.4615 0.8774 0.9686 0.021 Uiso calc R 1 . .
    C C19 0.35912(17) 0.80140(17) 0.97485(13) 0.0170(6) Uani d . 1 . .
    H H19 0.3594 0.7952 1.0255 0.02 Uiso calc R 1 . .
    C C20 0.13550(17) 0.69210(17) 0.92313(12) 0.0140(5) Uani d . 1 . .
    C C21 0.10851(17) 0.77773(17) 0.89283(13) 0.0168(6) Uani d . 1 . .
    H H21 0.1402 0.8331 0.8966 0.02 Uiso calc R 1 . .
    C C22 0.03634(18) 0.78158(19) 0.85764(13) 0.0203(6) Uani d . 1 . .
    H H22 0.0186 0.8398 0.8381 0.024 Uiso calc R 1 . .
    C C23 -0.01037(18) 0.70135(19) 0.85061(13) 0.0198(6) Uani d . 1 . .
    H H23 -0.0597 0.7044 0.8261 0.024 Uiso calc R 1 . .
    C C24 0.01564(17) 0.61655(18) 0.87968(13) 0.0180(6) Uani d . 1 . .
    H H24 -0.0158 0.5612 0.8746 0.022 Uiso calc R 1 . .
    C C25 0.08700(17) 0.61219(17) 0.91598(12) 0.0154(6) Uani d . 1 . .
    H H25 0.1035 0.554 0.9365 0.018 Uiso calc R 1 . .
loop_
    _atom_site_aniso_label
    _atom_site_aniso_U_11
    _atom_site_aniso_U_22
    _atom_site_aniso_U_33
    _atom_site_aniso_U_12
    _atom_site_aniso_U_13
    _atom_site_aniso_U_23
    Ru1 0.01380(12) 0.01403(9) 0.01141(9) -0.00318(9) 0.00057(9) -0.00071(7)
    Cl1 0.0162(4) 0.0272(3) 0.0158(3) -0.0018(3) -0.0033(3) 0.0008(2)
    Cl2 0.0149(4) 0.0154(3) 0.0178(3) -0.0033(2) 0.0016(3) 0.0020(2)
    P1 0.0122(4) 0.0123(3) 0.0122(3) -0.0016(3) -0.0003(3) 0.0001(2)
    C1 0.040(2) 0.0133(12) 0.0190(13) 0.0028(12) 0.0008(13) -0.0013(10)
    C2 0.0279(19) 0.0167(12) 0.0275(14) -0.0081(12) 0.0095(13) -0.0051(10)
    C3 0.0247(19) 0.0203(12) 0.0221(13) -0.0020(12) -0.0030(12) -0.0091(10)
    C4 0.031(2) 0.0229(13) 0.0159(12) -0.0034(12) 0.0079(12) -0.0042(10)
    C5 0.0194(18) 0.0239(14) 0.0348(15) -0.0010(13) 0.0085(13) -0.0097(12)
    C6 0.028(2) 0.0224(14) 0.0291(15) 0.0073(13) -0.0067(13) -0.0119(11)
    C7 0.0163(17) 0.0157(11) 0.0131(11) 0.0017(10) -0.0016(11) 0.0004(9)
    C8 0.0186(16) 0.0118(10) 0.0151(10) 0.0005(11) 0.0002(12) 0.0009(9)
    C9 0.0155(17) 0.0139(11) 0.0212(12) -0.0005(11) -0.0021(11) 0.0003(9)
    C10 0.0289(19) 0.0163(12) 0.0164(11) 0.0036(12) -0.0048(13) -0.0018(9)
    C11 0.031(2) 0.0178(12) 0.0207(13) 0.0012(12) 0.0110(13) -0.0011(10)
    C12 0.0176(18) 0.0255(14) 0.0335(15) -0.0042(13) 0.0115(14) -0.0064(12)
    C13 0.0176(17) 0.0218(13) 0.0234(13) -0.0026(11) -0.0003(13) -0.0066(11)
    C14 0.0121(16) 0.0135(10) 0.0137(10) 0.0012(10) -0.0003(10) 0.0007(9)
    C15 0.0182(17) 0.0170(11) 0.0156(11) 0.0012(11) -0.0015(11) -0.0012(9)
    C16 0.0161(17) 0.0188(12) 0.0151(11) 0.0038(11) 0.0032(11) 0.0040(10)
    C17 0.0124(16) 0.0166(12) 0.0248(13) 0.0017(11) 0.0060(12) 0.0040(10)
    C18 0.0132(16) 0.0175(12) 0.0211(12) -0.0015(11) -0.0037(12) -0.0013(10)
    C19 0.0158(17) 0.0199(12) 0.0154(11) 0.0006(11) -0.0013(11) 0.0004(9)
    C20 0.0141(16) 0.0168(11) 0.0111(10) -0.0025(11) 0.0018(10) -0.0023(9)
    C21 0.0157(16) 0.0151(11) 0.0196(12) -0.0020(11) -0.0001(11) -0.0007(10)
    C22 0.0184(17) 0.0208(13) 0.0216(12) 0.0044(12) -0.0030(12) 0.0014(10)
    C23 0.0089(16) 0.0291(14) 0.0213(13) 0.0005(12) -0.0033(11) -0.0032(10)
    C24 0.0143(17) 0.0211(12) 0.0186(12) -0.0035(11) 0.0015(12) -0.0035(10)
    C25 0.0151(16) 0.0156(11) 0.0154(11) -0.0022(11) 0.0011(11) -0.0007(9)
_geom_special_details
;
All e.s.d.'s (except the e.s.d. in the dihedral angle between two l.s. planes)
are estimated using the full covariance matrix. The cell e.s.d.'s are taken
into account individually in the estimation of e.s.d.'s in distances, angles
and torsion angles; correlations between e.s.d.'s in cell parameters are only
used when they are defined by crystal symmetry. An approximate (isotropic)
treatment of cell e.s.d.'s is used for estimating e.s.d.'s involving l.s.
planes.
;
loop_
    _geom_bond_atom_site_label_1
    _geom_bond_atom_site_label_2
    _geom_bond_site_symmetry_2
    _geom_bond_distance
    _geom_bond_publ_flag
    Ru1 C1 . 2.161(3) ?
    Ru1 C6 . 2.177(3) ?
    Ru1 C5 . 2.198(3) ?
    Ru1 C2 . 2.201(3) ?
    Ru1 C3 . 2.208(2) ?
    Ru1 C4 . 2.244(3) ?
    Ru1 P1 . 2.3466(6) ?
    Ru1 Cl1 . 2.4116(7) ?
    Ru1 Cl2 . 2.4127(6) ?
    P1 C14 . 1.819(3) ?
    P1 C20 . 1.820(3) ?
    P1 C7 . 1.843(2) ?
    C1 C6 . 1.403(4) ?
    C1 C2 . 1.410(4) ?
    C1 H1 . 0.95 ?
    C2 C3 . 1.406(4) ?
    C2 H2 . 0.95 ?
    C3 C4 . 1.407(4) ?
    C3 H3 . 0.95 ?
    C4 C5 . 1.402(4) ?
    C4 H4 . 0.95 ?
    C5 C6 . 1.413(4) ?
    C5 H5 . 0.95 ?
    C6 H6 . 0.95 ?
    C7 C8 . 1.510(3) ?
    C7 H7A . 0.99 ?
    C7 H7B . 0.99 ?
    C8 C13 . 1.387(4) ?
    C8 C9 . 1.401(3) ?
    C9 C10 . 1.396(4) ?
    C9 H9 . 0.95 ?
    C10 C11 . 1.380(4) ?
    C10 H10 . 0.95 ?
    C11 C12 . 1.387(4) ?
    C11 H11 . 0.95 ?
    C12 C13 . 1.393(4) ?
    C12 H12 . 0.95 ?
    C13 H13 . 0.95 ?
    C14 C19 . 1.397(4) ?
    C14 C15 . 1.408(3) ?
    C15 C16 . 1.385(4) ?
    C15 H15 . 0.95 ?
    C16 C17 . 1.386(4) ?
    C16 H16 . 0.95 ?
    C17 C18 . 1.389(3) ?
    C17 H17 . 0.95 ?
    C18 C19 . 1.386(4) ?
    C18 H18 . 0.95 ?
    C19 H19 . 0.95 ?
    C20 C25 . 1.401(4) ?
    C20 C21 . 1.413(3) ?
    C21 C22 . 1.383(4) ?
    C21 H21 . 0.95 ?
    C22 C23 . 1.387(4) ?
    C22 H22 . 0.95 ?
    C23 C24 . 1.388(4) ?
    C23 H23 . 0.95 ?
    C24 C25 . 1.382(4) ?
    C24 H24 . 0.95 ?
    C25 H25 . 0.95 ?
loop_
    _geom_angle_atom_site_label_1
    _geom_angle_atom_site_label_2
    _geom_angle_atom_site_label_3
    _geom_angle_site_symmetry_1
    _geom_angle_site_symmetry_3
    _geom_angle
    _geom_angle_publ_flag
    C1 Ru1 C6 . . 37.73(11) ?
    C1 Ru1 C5 . . 67.68(11) ?
    C6 Ru1 C5 . . 37.66(10) ?
    C1 Ru1 C2 . . 37.72(11) ?
    C6 Ru1 C2 . . 67.88(12) ?
    C5 Ru1 C2 . . 79.41(11) ?
    C1 Ru1 C3 . . 67.56(10) ?
    C6 Ru1 C3 . . 79.78(11) ?
    C5 Ru1 C3 . . 66.65(11) ?
    C2 Ru1 C3 . . 37.20(9) ?
    C1 Ru1 C4 . . 79.51(10) ?
    C6 Ru1 C4 . . 67.26(11) ?
    C5 Ru1 C4 . . 36.77(11) ?
    C2 Ru1 C4 . . 66.81(10) ?
    C3 Ru1 C4 . . 36.84(10) ?
    C1 Ru1 P1 . . 89.32(7) ?
    C6 Ru1 P1 . . 102.09(7) ?
    C5 Ru1 P1 . . 135.38(8) ?
    C2 Ru1 P1 . . 105.77(7) ?
    C3 Ru1 P1 . . 139.90(8) ?
    C4 Ru1 P1 . . 168.48(8) ?
    C1 Ru1 Cl1 . . 136.24(9) ?
    C6 Ru1 Cl1 . . 167.51(7) ?
    C5 Ru1 Cl1 . . 135.53(8) ?
    C2 Ru1 Cl1 . . 102.14(9) ?
    C3 Ru1 Cl1 . . 87.73(8) ?
    C4 Ru1 Cl1 . . 102.33(8) ?
    P1 Ru1 Cl1 . . 87.65(2) ?
    C1 Ru1 Cl2 . . 134.73(9) ?
    C6 Ru1 Cl2 . . 100.79(8) ?
    C5 Ru1 Cl2 . . 87.42(8) ?
    C2 Ru1 Cl2 . . 166.78(8) ?
    C3 Ru1 Cl2 . . 136.81(7) ?
    C4 Ru1 Cl2 . . 103.06(7) ?
    P1 Ru1 Cl2 . . 82.77(2) ?
    Cl1 Ru1 Cl2 . . 88.07(2) ?
    C14 P1 C20 . . 106.10(11) ?
    C14 P1 C7 . . 103.15(12) ?
    C20 P1 C7 . . 106.90(12) ?
    C14 P1 Ru1 . . 115.99(8) ?
    C20 P1 Ru1 . . 110.77(8) ?
    C7 P1 Ru1 . . 113.20(8) ?
    C6 C1 C2 . . 120.7(3) ?
    C6 C1 Ru1 . . 71.78(16) ?
    C2 C1 Ru1 . . 72.68(15) ?
    C6 C1 H1 . . 119.7 ?
    C2 C1 H1 . . 119.7 ?
    Ru1 C1 H1 . . 128.1 ?
    C3 C2 C1 . . 119.2(3) ?
    C3 C2 Ru1 . . 71.69(15) ?
    C1 C2 Ru1 . . 69.60(15) ?
    C3 C2 H2 . . 120.4 ?
    C1 C2 H2 . . 120.4 ?
    Ru1 C2 H2 . . 130.9 ?
    C2 C3 C4 . . 120.9(3) ?
    C2 C3 Ru1 . . 71.11(15) ?
    C4 C3 Ru1 . . 72.96(15) ?
    C2 C3 H3 . . 119.6 ?
    C4 C3 H3 . . 119.6 ?
    Ru1 C3 H3 . . 128.7 ?
    C5 C4 C3 . . 119.0(3) ?
    C5 C4 Ru1 . . 69.83(15) ?
    C3 C4 Ru1 . . 70.20(14) ?
    C5 C4 H4 . . 120.5 ?
    C3 C4 H4 . . 120.5 ?
    Ru1 C4 H4 . . 132.4 ?
    C4 C5 C6 . . 121.0(3) ?
    C4 C5 Ru1 . . 73.40(18) ?
    C6 C5 Ru1 . . 70.37(17) ?
    C4 C5 H5 . . 119.5 ?
    C6 C5 H5 . . 119.5 ?
    Ru1 C5 H5 . . 129.1 ?
    C1 C6 C5 . . 119.1(3) ?
    C1 C6 Ru1 . . 70.48(17) ?
    C5 C6 Ru1 . . 71.96(17) ?
    C1 C6 H6 . . 120.4 ?
    C5 C6 H6 . . 120.4 ?
    Ru1 C6 H6 . . 129.4 ?
    C8 C7 P1 . . 116.81(16) ?
    C8 C7 H7A . . 108.1 ?
    P1 C7 H7A . . 108.1 ?
    C8 C7 H7B . . 108.1 ?
    P1 C7 H7B . . 108.1 ?
    H7A C7 H7B . . 107.3 ?
    C13 C8 C9 . . 119.0(2) ?
    C13 C8 C7 . . 120.5(2) ?
    C9 C8 C7 . . 120.5(3) ?
    C10 C9 C8 . . 120.2(3) ?
    C10 C9 H9 . . 119.9 ?
    C8 C9 H9 . . 119.9 ?
    C11 C10 C9 . . 119.9(2) ?
    C11 C10 H10 . . 120 ?
    C9 C10 H10 . . 120 ?
    C10 C11 C12 . . 120.5(2) ?
    C10 C11 H11 . . 119.7 ?
    C12 C11 H11 . . 119.7 ?
    C11 C12 C13 . . 119.5(3) ?
    C11 C12 H12 . . 120.2 ?
    C13 C12 H12 . . 120.2 ?
    C8 C13 C12 . . 120.8(3) ?
    C8 C13 H13 . . 119.6 ?
    C12 C13 H13 . . 119.6 ?
    C19 C14 C15 . . 118.6(2) ?
    C19 C14 P1 . . 119.88(18) ?
    C15 C14 P1 . . 121.1(2) ?
    C16 C15 C14 . . 120.6(3) ?
    C16 C15 H15 . . 119.7 ?
    C14 C15 H15 . . 119.7 ?
    C15 C16 C17 . . 119.8(2) ?
    C15 C16 H16 . . 120.1 ?
    C17 C16 H16 . . 120.1 ?
    C16 C17 C18 . . 120.4(3) ?
    C16 C17 H17 . . 119.8 ?
    C18 C17 H17 . . 119.8 ?
    C19 C18 C17 . . 120.0(3) ?
    C19 C18 H18 . . 120 ?
    C17 C18 H18 . . 120 ?
    C18 C19 C14 . . 120.6(2) ?
    C18 C19 H19 . . 119.7 ?
    C14 C19 H19 . . 119.7 ?
    C25 C20 C21 . . 117.8(2) ?
    C25 C20 P1 . . 120.25(19) ?
    C21 C20 P1 . . 121.50(19) ?
    C22 C21 C20 . . 120.5(2) ?
    C22 C21 H21 . . 119.8 ?
    C20 C21 H21 . . 119.8 ?
    C21 C22 C23 . . 120.7(2) ?
    C21 C22 H22 . . 119.6 ?
    C23 C22 H22 . . 119.6 ?
    C22 C23 C24 . . 119.4(3) ?
    C22 C23 H23 . . 120.3 ?
    C24 C23 H23 . . 120.3 ?
    C25 C24 C23 . . 120.4(2) ?
    C25 C24 H24 . . 119.8 ?
    C23 C24 H24 . . 119.8 ?
    C24 C25 C20 . . 121.2(2) ?
    C24 C25 H25 . . 119.4 ?
    C20 C25 H25 . . 119.4 ?
loop_
    _geom_torsion_atom_site_label_1
    _geom_torsion_atom_site_label_2
    _geom_torsion_atom_site_label_3
    _geom_torsion_atom_site_label_4
    _geom_torsion_site_symmetry_1
    _geom_torsion_site_symmetry_2
    _geom_torsion_site_symmetry_3
    _geom_torsion_site_symmetry_4
    _geom_torsion
    _geom_torsion_publ_flag
    C1 Ru1 P1 C14 . . . . 57.32(13) ?
    C6 Ru1 P1 C14 . . . . 93.09(12) ?
    C5 Ru1 P1 C14 . . . . 113.77(14) ?
    C2 Ru1 P1 C14 . . . . 22.94(13) ?
    C3 Ru1 P1 C14 . . . . 4.66(16) ?
    C4 Ru1 P1 C14 . . . . 71.4(4) ?
    Cl1 Ru1 P1 C14 . . . . -79.02(9) ?
    Cl2 Ru1 P1 C14 . . . . -167.37(10) ?
    C1 Ru1 P1 C20 . . . . -63.67(12) ?
    C6 Ru1 P1 C20 . . . . -27.90(12) ?
    C5 Ru1 P1 C20 . . . . -7.22(14) ?
    C2 Ru1 P1 C20 . . . . -98.05(12) ?
    C3 Ru1 P1 C20 . . . . -116.32(15) ?
    C4 Ru1 P1 C20 . . . . -49.6(4) ?
    Cl1 Ru1 P1 C20 . . . . 160.00(9) ?
    Cl2 Ru1 P1 C20 . . . . 71.65(9) ?
    C1 Ru1 P1 C7 . . . . 176.28(13) ?
    C6 Ru1 P1 C7 . . . . -147.95(13) ?
    C5 Ru1 P1 C7 . . . . -127.27(15) ?
    C2 Ru1 P1 C7 . . . . 141.91(13) ?
    C3 Ru1 P1 C7 . . . . 123.63(16) ?
    C4 Ru1 P1 C7 . . . . -169.6(4) ?
    Cl1 Ru1 P1 C7 . . . . 39.95(10) ?
    Cl2 Ru1 P1 C7 . . . . -48.40(10) ?
    C5 Ru1 C1 C6 . . . . -29.80(15) ?
    C2 Ru1 C1 C6 . . . . -131.7(2) ?
    C3 Ru1 C1 C6 . . . . -102.70(17) ?
    C4 Ru1 C1 C6 . . . . -66.23(16) ?
    P1 Ru1 C1 C6 . . . . 110.94(15) ?
    Cl1 Ru1 C1 C6 . . . . -163.16(12) ?
    Cl2 Ru1 C1 C6 . . . . 31.82(19) ?
    C6 Ru1 C1 C2 . . . . 131.7(2) ?
    C5 Ru1 C1 C2 . . . . 101.90(18) ?
    C3 Ru1 C1 C2 . . . . 29.00(16) ?
    C4 Ru1 C1 C2 . . . . 65.47(17) ?
    P1 Ru1 C1 C2 . . . . -117.36(16) ?
    Cl1 Ru1 C1 C2 . . . . -31.5(2) ?
    Cl2 Ru1 C1 C2 . . . . 163.52(13) ?
    C6 C1 C2 C3 . . . . 1.8(4) ?
    Ru1 C1 C2 C3 . . . . -53.7(2) ?
    C6 C1 C2 Ru1 . . . . 55.5(2) ?
    C1 Ru1 C2 C3 . . . . 132.2(3) ?
    C6 Ru1 C2 C3 . . . . 102.62(19) ?
    C5 Ru1 C2 C3 . . . . 65.12(19) ?
    C4 Ru1 C2 C3 . . . . 28.88(18) ?
    P1 Ru1 C2 C3 . . . . -160.48(16) ?
    Cl1 Ru1 C2 C3 . . . . -69.50(18) ?
    Cl2 Ru1 C2 C3 . . . . 70.4(4) ?
    C6 Ru1 C2 C1 . . . . -29.55(17) ?
    C5 Ru1 C2 C1 . . . . -67.05(18) ?
    C3 Ru1 C2 C1 . . . . -132.2(3) ?
    C4 Ru1 C2 C1 . . . . -103.30(19) ?
    P1 Ru1 C2 C1 . . . . 67.34(17) ?
    Cl1 Ru1 C2 C1 . . . . 158.33(16) ?
    Cl2 Ru1 C2 C1 . . . . -61.8(4) ?
    C1 C2 C3 C4 . . . . -2.8(4) ?
    Ru1 C2 C3 C4 . . . . -55.6(2) ?
    C1 C2 C3 Ru1 . . . . 52.7(2) ?
    C1 Ru1 C3 C2 . . . . -29.38(19) ?
    C6 Ru1 C3 C2 . . . . -66.73(19) ?
    C5 Ru1 C3 C2 . . . . -103.8(2) ?
    C4 Ru1 C3 C2 . . . . -132.2(3) ?
    P1 Ru1 C3 C2 . . . . 29.9(2) ?
    Cl1 Ru1 C3 C2 . . . . 113.59(18) ?
    Cl2 Ru1 C3 C2 . . . . -161.65(15) ?
    C1 Ru1 C3 C4 . . . . 102.9(2) ?
    C6 Ru1 C3 C4 . . . . 65.51(18) ?
    C5 Ru1 C3 C4 . . . . 28.48(17) ?
    C2 Ru1 C3 C4 . . . . 132.2(3) ?
    P1 Ru1 C3 C4 . . . . 162.18(13) ?
    Cl1 Ru1 C3 C4 . . . . -114.17(17) ?
    Cl2 Ru1 C3 C4 . . . . -29.4(2) ?
    C2 C3 C4 C5 . . . . 3.0(4) ?
    Ru1 C3 C4 C5 . . . . -51.8(2) ?
    C2 C3 C4 Ru1 . . . . 54.7(2) ?
    C1 Ru1 C4 C5 . . . . 66.59(18) ?
    C6 Ru1 C4 C5 . . . . 29.19(17) ?
    C2 Ru1 C4 C5 . . . . 103.85(19) ?
    C3 Ru1 C4 C5 . . . . 133.0(3) ?
    P1 Ru1 C4 C5 . . . . 52.3(5) ?
    Cl1 Ru1 C4 C5 . . . . -158.07(15) ?
    Cl2 Ru1 C4 C5 . . . . -67.19(16) ?
    C1 Ru1 C4 C3 . . . . -66.41(18) ?
    C6 Ru1 C4 C3 . . . . -103.80(19) ?
    C5 Ru1 C4 C3 . . . . -133.0(3) ?
    C2 Ru1 C4 C3 . . . . -29.14(17) ?
    P1 Ru1 C4 C3 . . . . -80.7(5) ?
    Cl1 Ru1 C4 C3 . . . . 68.93(17) ?
    Cl2 Ru1 C4 C3 . . . . 159.82(16) ?
    C3 C4 C5 C6 . . . . -2.1(4) ?
    Ru1 C4 C5 C6 . . . . -54.0(2) ?
    C3 C4 C5 Ru1 . . . . 51.9(2) ?
    C1 Ru1 C5 C4 . . . . -102.74(18) ?
    C6 Ru1 C5 C4 . . . . -132.6(2) ?
    C2 Ru1 C5 C4 . . . . -65.22(17) ?
    C3 Ru1 C5 C4 . . . . -28.53(16) ?
    P1 Ru1 C5 C4 . . . . -167.01(12) ?
    Cl1 Ru1 C5 C4 . . . . 31.4(2) ?
    Cl2 Ru1 C5 C4 . . . . 115.99(15) ?
    C1 Ru1 C5 C6 . . . . 29.85(16) ?
    C2 Ru1 C5 C6 . . . . 67.37(17) ?
    C3 Ru1 C5 C6 . . . . 104.06(18) ?
    C4 Ru1 C5 C6 . . . . 132.6(2) ?
    P1 Ru1 C5 C6 . . . . -34.4(2) ?
    Cl1 Ru1 C5 C6 . . . . 163.98(13) ?
    Cl2 Ru1 C5 C6 . . . . -111.41(16) ?
    C2 C1 C6 C5 . . . . -1.0(4) ?
    Ru1 C1 C6 C5 . . . . 55.0(2) ?
    C2 C1 C6 Ru1 . . . . -56.0(2) ?
    C4 C5 C6 C1 . . . . 1.1(4) ?
    Ru1 C5 C6 C1 . . . . -54.3(2) ?
    C4 C5 C6 Ru1 . . . . 55.4(2) ?
    C5 Ru1 C6 C1 . . . . 131.2(2) ?
    C2 Ru1 C6 C1 . . . . 29.54(15) ?
    C3 Ru1 C6 C1 . . . . 66.38(16) ?
    C4 Ru1 C6 C1 . . . . 102.65(17) ?
    P1 Ru1 C6 C1 . . . . -72.76(15) ?
    Cl1 Ru1 C6 C1 . . . . 67.9(4) ?
    Cl2 Ru1 C6 C1 . . . . -157.58(14) ?
    C1 Ru1 C6 C5 . . . . -131.2(2) ?
    C2 Ru1 C6 C5 . . . . -101.65(18) ?
    C3 Ru1 C6 C5 . . . . -64.82(17) ?
    C4 Ru1 C6 C5 . . . . -28.54(16) ?
    P1 Ru1 C6 C5 . . . . 156.05(15) ?
    Cl1 Ru1 C6 C5 . . . . -63.3(5) ?
    Cl2 Ru1 C6 C5 . . . . 71.22(16) ?
    C14 P1 C7 C8 . . . . -35.7(2) ?
    C20 P1 C7 C8 . . . . 76.0(2) ?
    Ru1 P1 C7 C8 . . . . -161.80(17) ?
    P1 C7 C8 C13 . . . . 92.6(3) ?
    P1 C7 C8 C9 . . . . -88.5(3) ?
    C13 C8 C9 C10 . . . . 0.2(3) ?
    C7 C8 C9 C10 . . . . -178.7(2) ?
    C8 C9 C10 C11 . . . . -0.9(4) ?
    C9 C10 C11 C12 . . . . 1.0(4) ?
    C10 C11 C12 C13 . . . . -0.4(4) ?
    C9 C8 C13 C12 . . . . 0.4(4) ?
    C7 C8 C13 C12 . . . . 179.3(2) ?
    C11 C12 C13 C8 . . . . -0.3(4) ?
    C20 P1 C14 C19 . . . . 155.8(2) ?
    C7 P1 C14 C19 . . . . -92.0(2) ?
    Ru1 P1 C14 C19 . . . . 32.4(2) ?
    C20 P1 C14 C15 . . . . -30.9(2) ?
    C7 P1 C14 C15 . . . . 81.3(2) ?
    Ru1 P1 C14 C15 . . . . -154.40(18) ?
    C19 C14 C15 C16 . . . . -1.6(4) ?
    P1 C14 C15 C16 . . . . -174.9(2) ?
    C14 C15 C16 C17 . . . . 0.7(4) ?
    C15 C16 C17 C18 . . . . 0.7(4) ?
    C16 C17 C18 C19 . . . . -1.3(4) ?
    C17 C18 C19 C14 . . . . 0.4(4) ?
    C15 C14 C19 C18 . . . . 1.0(4) ?
    P1 C14 C19 C18 . . . . 174.4(2) ?
    C14 P1 C20 C25 . . . . 144.4(2) ?
    C7 P1 C20 C25 . . . . 34.8(2) ?
    Ru1 P1 C20 C25 . . . . -88.9(2) ?
    C14 P1 C20 C21 . . . . -43.5(2) ?
    C7 P1 C20 C21 . . . . -153.1(2) ?
    Ru1 P1 C20 C21 . . . . 83.2(2) ?
    C25 C20 C21 C22 . . . . 0.2(4) ?
    P1 C20 C21 C22 . . . . -172.1(2) ?
    C20 C21 C22 C23 . . . . -0.9(4) ?
    C21 C22 C23 C24 . . . . 0.4(4) ?
    C22 C23 C24 C25 . . . . 0.7(4) ?
    C23 C24 C25 C20 . . . . -1.3(4) ?
    C21 C20 C25 C24 . . . . 0.9(4) ?
    P1 C20 C25 C24 . . . . 173.2(2) ?
loop_
    _geom_hbond_atom_site_label_D
    _geom_hbond_atom_site_label_H
    _geom_hbond_atom_site_label_A
    _geom_hbond_site_symmetry_A
    _geom_hbond_distance_DH
    _geom_hbond_distance_HA
    _geom_hbond_distance_DA
    _geom_hbond_angle_DHA
    C11 H11 Cl2 4_564 0.95 2.85 3.568(3) 133.2
    C16 H16 Cl1 7_575 0.95 2.8 3.716(3) 163.2
    C2 H2 Cl2 6_665 0.95 2.87 3.733(3) 150.9
    C24 H24 Cl2 5_567 0.95 2.78 3.685(3) 160.7
    C21 H21 Cg1 7_545 0.95 2.89 3.673(3) 140
    C4 H4 Cg2 8_555 0.95 3.00 3.789(3) 141
_iucr_refine_instructions_details
;
TITL mo_12fm_wld2_0ma in Pbca
CELL  0.71073  16.8415  14.1497  18.6919   90.000   90.000   90.000
ZERR     8.00   0.0009   0.0007   0.0008    0.000    0.000    0.000
LATT   1
SYMM  1/2 + X, 1/2 - Y, - Z
SYMM  - X, 1/2 + Y, 1/2 - Z
SYMM  1/2 - X, - Y, 1/2 + Z
SFAC  C    H    P    CL   RU
UNIT  200  184  8    16   8
MERG   2
EQIV $1 0.5-x, 1-y, -0.5+z
EQIV $2 x, 1.5-y, -0.5+z
EQIV $3 0.5-x, 0.5+y, z
EQIV $4 -x, 1-y, 2-z
HTAB C11 Cl2_$1
HTAB C16 Cl1_$2
HTAB C2 Cl2_$3
HTAB C24 Cl2_$4
FMAP   2
PLAN   20
SIZE     0.01   0.03   0.09
ACTA
BOND   $H
CONF
LIST   4
L.S.   4
TEMP  -173.15
WGHT    0.024000    3.141900
FVAR       0.04492
RU1   5    0.192720    0.729519    1.097642    11.00000    0.01380    0.01403 =
         0.01141   -0.00071    0.00057   -0.00318
CL1   4    0.313408    0.650995    1.133529    11.00000    0.01623    0.02717 =
         0.01579    0.00084   -0.00334   -0.00183
CL2   4    0.128478    0.577112    1.097539    11.00000    0.01491    0.01543 =
         0.01783    0.00200    0.00156   -0.00332
P1    3    0.223666    0.687842    0.979370    11.00000    0.01223    0.01230 =
         0.01216    0.00010   -0.00030   -0.00160
C1    1    0.160303    0.869161    1.061108    11.00000    0.04002    0.01334 =
         0.01897   -0.00128    0.00080    0.00284
AFIX  43
H1    2    0.163602    0.894005    1.013986    11.00000   -1.20000
AFIX   0
C2    1    0.225149    0.879541    1.108205    11.00000    0.02789    0.01671 =
         0.02746   -0.00508    0.00951   -0.00813
AFIX  43
H2    2    0.271381    0.912769    1.093535    11.00000   -1.20000
AFIX   0
C3    1    0.220544    0.840107    1.177148    11.00000    0.02471    0.02029 =
         0.02211   -0.00914   -0.00297   -0.00196
AFIX  43
H3    2    0.264946    0.844395    1.208326    11.00000   -1.20000
AFIX   0
C4    1    0.151038    0.794383    1.200564    11.00000    0.03071    0.02290 =
         0.01587   -0.00417    0.00787   -0.00343
AFIX  43
H4    2    0.147401    0.770488    1.247947    11.00000   -1.20000
AFIX   0
C5    1    0.087250    0.784606    1.152965    11.00000    0.01945    0.02388 =
         0.03476   -0.00968    0.00850   -0.00105
AFIX  43
H5    2    0.040812    0.751988    1.167892    11.00000   -1.20000
AFIX   0
C6    1    0.090977    0.822522    1.083140    11.00000    0.02767    0.02241 =
         0.02908   -0.01187   -0.00674    0.00731
AFIX  43
H6    2    0.047112    0.816520    1.051511    11.00000   -1.20000
AFIX   0
C7    1    0.265003    0.567722    0.971174    11.00000    0.01628    0.01574 =
         0.01314    0.00045   -0.00156    0.00167
AFIX  23
H7A   2    0.301410    0.557053    1.011965    11.00000   -1.20000
H7B   2    0.220790    0.522041    0.975918    11.00000   -1.20000
AFIX   0
C8    1    0.309382    0.545282    0.903090    11.00000    0.01855    0.01183 =
         0.01505    0.00090    0.00016    0.00050
C9    1    0.269005    0.510274    0.843147    11.00000    0.01547    0.01393 =
         0.02116    0.00032   -0.00211   -0.00046
AFIX  43
H9    2    0.213088    0.501743    0.844893    11.00000   -1.20000
AFIX   0
C10   1    0.310700    0.487899    0.780876    11.00000    0.02891    0.01627 =
         0.01636   -0.00177   -0.00478    0.00357
AFIX  43
H10   2    0.283300    0.463323    0.740533    11.00000   -1.20000
AFIX   0
C11   1    0.391764    0.501515    0.777980    11.00000    0.03095    0.01778 =
         0.02071   -0.00109    0.01102    0.00117
AFIX  43
H11   2    0.419871    0.487144    0.735279    11.00000   -1.20000
AFIX   0
C12   1    0.432544    0.536029    0.836939    11.00000    0.01762    0.02551 =
         0.03351   -0.00640    0.01150   -0.00422
AFIX  43
H12   2    0.488401    0.544954    0.834791    11.00000   -1.20000
AFIX   0
C13   1    0.391012    0.557512    0.899331    11.00000    0.01764    0.02185 =
         0.02340   -0.00658   -0.00033   -0.00256
AFIX  43
H13   2    0.418945    0.580827    0.939805    11.00000   -1.20000
AFIX   0
C14   1    0.297698    0.760936    0.935063    11.00000    0.01214    0.01350 =
         0.01367    0.00072   -0.00032    0.00115
C15   1    0.299351    0.769716    0.860054    11.00000    0.01816    0.01705 =
         0.01561   -0.00122   -0.00154    0.00116
AFIX  43
H15   2    0.258738    0.741254    0.832128    11.00000   -1.20000
AFIX   0
C16   1    0.359679    0.819496    0.826604    11.00000    0.01605    0.01880 =
         0.01508    0.00401    0.00320    0.00381
AFIX  43
H16   2    0.360066    0.825718    0.776000    11.00000   -1.20000
AFIX   0
C17   1    0.419458    0.860185    0.867187    11.00000    0.01245    0.01663 =
         0.02484    0.00401    0.00605    0.00173
AFIX  43
H17   2    0.460490    0.894948    0.844301    11.00000   -1.20000
AFIX   0
C18   1    0.419732    0.850436    0.941142    11.00000    0.01321    0.01751 =
         0.02113   -0.00132   -0.00372   -0.00149
AFIX  43
H18   2    0.461456    0.877379    0.968598    11.00000   -1.20000
AFIX   0
C19   1    0.359123    0.801398    0.974850    11.00000    0.01578    0.01986 =
         0.01539    0.00044   -0.00125    0.00055
AFIX  43
H19   2    0.359352    0.795247    1.025459    11.00000   -1.20000
AFIX   0
C20   1    0.135501    0.692101    0.923133    11.00000    0.01412    0.01685 =
         0.01109   -0.00229    0.00176   -0.00251
C21   1    0.108511    0.777725    0.892829    11.00000    0.01569    0.01506 =
         0.01961   -0.00070   -0.00008   -0.00198
AFIX  43
H21   2    0.140164    0.833069    0.896645    11.00000   -1.20000
AFIX   0
C22   1    0.036340    0.781581    0.857641    11.00000    0.01841    0.02082 =
         0.02158    0.00139   -0.00304    0.00442
AFIX  43
H22   2    0.018553    0.839813    0.838068    11.00000   -1.20000
AFIX   0
C23   1   -0.010368    0.701350    0.850609    11.00000    0.00888    0.02913 =
         0.02129   -0.00319   -0.00332    0.00045
AFIX  43
H23   2   -0.059722    0.704421    0.826109    11.00000   -1.20000
AFIX   0
C24   1    0.015638    0.616547    0.879684    11.00000    0.01431    0.02111 =
         0.01861   -0.00346    0.00152   -0.00346
AFIX  43
H24   2   -0.015805    0.561213    0.874594    11.00000   -1.20000
AFIX   0
C25   1    0.087004    0.612189    0.915984    11.00000    0.01514    0.01560 =
         0.01541   -0.00066    0.00112   -0.00216
AFIX  43
H25   2    0.103496    0.553964    0.936467    11.00000   -1.20000
HKLF    4  1.0  1.00  0.00  0.00  0.00  1.00  0.00  0.00  0.00  1.00
REM  mo_12fm_wld2_0ma in Pbca
REM R1 =  0.0316 for   4056 Fo > 4sig(Fo)  and  0.0586 for all   5544 data
REM    262 parameters refined using      0 restraints
END
WGHT      0.0240      3.1365
REM Highest difference peak  0.442,  deepest hole -0.576,  1-sigma level  0.097
Q1    1   0.2900  0.5361  0.8745  11.00000  0.05    0.44
Q2    1   0.1138  0.7239  0.9033  11.00000  0.05    0.43
Q3    1   0.3030  0.7634  0.8990  11.00000  0.05    0.42
Q4    1   0.1257  0.8794  1.0894  11.00000  0.05    0.42
Q5    1   0.3245  0.7983  0.9518  11.00000  0.05    0.41
Q6    1   0.0158  0.7423  0.8559  11.00000  0.05    0.41
Q7    1   0.4264  0.8445  0.9070  11.00000  0.05    0.41
Q8    1   0.1144  0.8140  1.1819  11.00000  0.05    0.40
Q9    1   0.2286  0.6791  1.0829  11.00000  0.05    0.40
Q10   1   0.2375  0.7633  1.0669  11.00000  0.05    0.40
Q11   1   0.3801  0.8616  0.8484  11.00000  0.05    0.39
Q12   1   0.2395  0.7173  1.0222  11.00000  0.05    0.39
Q13   1   0.3476  0.7050  1.1044  11.00000  0.05    0.38
Q14   1   0.1105  0.6564  0.9340  11.00000  0.05    0.38
Q15   1   0.0435  0.6266  0.9108  11.00000  0.05    0.38
Q16   1   0.2646  0.7434  0.9581  11.00000  0.05    0.38
Q17   1   0.1983  0.7196  1.0392  11.00000  0.05    0.38
Q18   1   0.0628  0.7746  0.8909  11.00000  0.05    0.37
Q19   1   0.2135  0.8604  1.1414  11.00000  0.05    0.37
Q20   1   0.1598  0.6843  0.9052  11.00000  0.05    0.37
;
