# Supplementary material for: (η6-Benzene)­(benzyl­diphenyl­phos­phane)dichloridoruthenium(II)
Source: Acta Crystallogr Sect E Struct Rep Online. 2012 Sep 1;68(Pt 10):m1232–3. doi: 10.1107/S1600536812037154 (PMC3470126; doi:10.1107/S1600536812037154)
Supplement: Supplementary file 2 [file e-68-m1232-Isup2.hkl]

#
# h,k,l, Fc-squared, Fo-squared, sigma(Fo-squared) and status flag
#
data_I
_shelx_title ' mo_12fm_wld2_0ma in Pbca'
_shelx_refln_list_code          4
_shelx_F_calc_maximum      680.71
_exptl_crystal_F_000      2128.00
_reflns_d_resolution_high  0.7495
 
loop_
 _symmetry_equiv_pos_as_xyz
 'x, y, z'
 'x+1/2, -y+1/2, -z'
 '-x, y+1/2, -z+1/2'
 '-x+1/2, -y, z+1/2'
 '-x, -y, -z'
 '-x-1/2, y-1/2, z'
 'x, -y-1/2, z-1/2'
 'x-1/2, y, -z-1/2'
 
_cell_length_a    16.8415
_cell_length_b    14.1497
_cell_length_c    18.6919
_cell_angle_alpha  90.000
_cell_angle_beta   90.000
_cell_angle_gamma  90.000
 
_shelx_F_squared_multiplier     1.000
 
loop_
 _refln_index_h
 _refln_index_k
 _refln_index_l
 _refln_F_squared_calc
 _refln_F_squared_meas
 _refln_F_squared_sigma
 _refln_observed_status
   2   0   0   274166.66   272990.72   5601.92 o
   4   0   0     8403.04     9265.82    584.76 o
   6   0   0     8842.38     8201.57    460.87 o
   8   0   0    34762.06    33326.63   1238.91 o
  10   0   0    88539.56    89900.13   2963.47 o
  12   0   0    16935.76    14624.07    802.81 o
  14   0   0      234.47       34.69    257.69 o
  16   0   0    18526.78    18677.78   1030.77 o
  18   0   0    28216.53    27890.30   1397.49 o
  20   0   0        9.88      -69.38    341.94 o
  22   0   0     7902.00     7567.25    887.06 o
   2   1   0    91424.95    91772.05   1902.75 o
   4   1   0    35819.89    34178.68    647.61 o
   6   1   0    19855.29    18875.83    428.76 o
   8   1   0    11605.51    10901.54    372.81 o
  10   1   0     3969.24     4312.28    238.68 o
  12   1   0     5120.57     4814.94    345.15 o
  14   1   0     3585.74     3532.38    336.18 o
  16   1   0       94.03      370.85    211.98 o
  18   1   0        6.45      483.69    243.52 o
  20   1   0     3292.44     3448.67    550.08 o
  22   1   0      914.36      889.34    323.78 o
   0   2   0   267494.72   279659.91   5625.86 o
   2   2   0    55721.93    56985.21    674.71 o
   4   2   0     2783.65     2788.92    175.21 o
   6   2   0    41805.68    43645.18    842.04 o
   8   2   0    59115.30    56246.80   1314.55 o
  10   2   0    33618.90    32122.68    715.38 o
  12   2   0     4978.44     4315.08    303.39 o
  14   2   0       30.51      -32.06    168.09 o
  16   2   0     1757.38     2233.53    329.55 o
  18   2   0    16662.01    15225.39    695.57 o
  20   2   0     6688.77     5312.44    723.52 o
  22   2   0      837.09        4.96    411.32 o
   2   3   0    35242.60    36810.91    458.56 o
   4   3   0    25309.51    23824.16    336.48 o
   6   3   0    79807.66    77848.23   1719.25 o
   8   3   0    12731.68    11831.41    419.41 o
  10   3   0    23170.45    22416.80    559.94 o
  12   3   0    25083.98    23695.96    612.29 o
  14   3   0     5771.47     6093.62    429.10 o
  16   3   0      159.82     -113.98    272.56 o
  18   3   0       30.58     -118.94    307.25 o
  20   3   0     8242.51     8875.54    926.70 o
  22   3   0    10030.39    10555.50   1050.59 o
   0   4   0    48919.06    50790.39   1098.55 o
   2   4   0    41309.17    42161.44    652.28 o
   4   4   0     2865.68     3057.74     91.96 o
   6   4   0     9033.38     9236.00    211.60 o
   8   4   0    29346.84    28441.98    765.36 o
  10   4   0    25242.06    24243.96    714.44 o
  12   4   0    11678.54    12162.73    504.02 o
  14   4   0     2787.70     2625.99    304.62 o
  16   4   0     7160.61     7570.05   1152.18 o
  18   4   0     5357.61     4782.19    634.32 o
  20   4   0    11198.22    10431.61    976.26 o
   2   5   0    41994.41    39036.75    623.13 o
   4   5   0    24635.38    22369.35    311.10 o
   6   5   0     2007.83     1628.91     71.80 o
   8   5   0     1720.44     2023.90    144.40 o
  10   5   0    18017.50    17346.42    588.42 o
  12   5   0    33332.60    33357.31    955.94 o
  14   5   0    32562.70    32517.06    980.70 o
  16   5   0     5565.59     4920.02    422.92 o
  18   5   0     3696.96     4110.54    412.75 o
  20   5   0    16433.89    17671.79   1159.62 o
   0   6   0     3355.10     3188.57    194.46 o
   2   6   0     1278.20     1222.32     94.46 o
   4   6   0     1069.54     1004.49     68.10 o
   6   6   0     9381.32     9295.64    150.34 o
   8   6   0     2659.83     2805.02    143.32 o
  10   6   0     8313.49     8273.51    289.79 o
  12   6   0     9990.32    10183.65    864.76 o
  14   6   0     2784.15     3065.16    315.37 o
  16   6   0    12828.31    12344.10    598.11 o
  18   6   0     7745.34     7236.85    539.76 o
  20   6   0     2823.62     1486.69    500.52 o
   2   7   0    27484.26    27483.56    489.35 o
   4   7   0     6983.63     6271.43    165.38 o
   6   7   0     1569.76     1589.62     74.56 o
   8   7   0     2627.06     2657.61    178.38 o
  10   7   0     8644.96     8245.80    380.70 o
  12   7   0    19578.50    19471.49    693.79 o
  14   7   0     9202.39     9218.52    644.23 o
  16   7   0     2564.79     2401.43    334.52 o
  18   7   0     3739.99     3467.01    407.68 o
  20   7   0     3726.59     3732.93   1050.59 o
   0   8   0      509.81      354.99    124.06 o
   2   8   0     2950.66     2884.41    146.10 o
   4   8   0     4910.01     5130.92    171.15 o
   6   8   0     4683.02     4512.31    182.87 o
   8   8   0    47061.40    46806.96    682.59 o
  10   8   0    17244.67    17168.07    473.81 o
  12   8   0     1885.77     1967.50    309.73 o
  14   8   0     8209.50     7823.50    502.84 o
  16   8   0     2660.49     3262.00    386.54 o
  18   8   0     4062.03     4153.61    437.64 o
  20   8   0     3088.30     3246.69    428.94 o
   2   9   0     8655.96     8413.80    245.19 o
   4   9   0     1451.15     1661.88    111.91 o
   6   9   0      745.65      756.18     79.48 o
   8   9   0     5088.84     5528.43    175.52 o
  10   9   0     2612.49     2407.55    283.84 o
  12   9   0     4433.09     4965.76    399.06 o
  14   9   0        1.04      -13.41    207.42 o
  16   9   0        0.49      -42.70    218.99 o
  18   9   0      758.24      897.33    291.32 o
   0  10   0      633.87      543.88    147.05 o
   2  10   0     3907.63     3789.93    185.68 o
   4  10   0       32.41       27.81     81.96 o
   6  10   0     2481.13     2238.70    145.62 o
   8  10   0    26820.55    26219.31    397.28 o
  10  10   0     6959.65     7126.72    654.14 o
  12  10   0      253.78      -62.09    235.39 o
  14  10   0     4679.69     4226.69    436.10 o
  16  10   0     7909.29     7936.25    560.63 o
  18  10   0     3742.78     4206.27    462.39 o
   2  11   0     1364.33     1560.92    142.34 o
   4  11   0      625.57      569.79     96.85 o
   6  11   0     5876.02     5952.84    227.74 o
   8  11   0     2699.54     2628.38    140.99 o
  10  11   0     1197.03     1442.09    381.58 o
  12  11   0      565.24      706.62    243.07 o
  14  11   0     2540.08     2916.19    364.38 o
  16  11   0       49.37       90.61    239.56 o
  18  11   0      597.59      640.65    512.91 o
   0  12   0      155.85     -223.92    297.34 o
   2  12   0     3352.34     3147.58    191.92 o
   4  12   0      959.89      923.17    114.92 o
   6  12   0       36.47        0.60     95.07 o
   8  12   0      630.82      367.75    100.87 o
  10  12   0      161.94      559.99    332.03 o
  12  12   0     2587.43     2064.08    317.00 o
  14  12   0      527.81      642.73    258.67 o
  16  12   0     2262.09     2598.49    372.19 o
   2  13   0       12.73      130.61    111.13 o
   4  13   0       68.11       93.53     95.32 o
   6  13   0       84.46       50.93    102.70 o
   8  13   0     1159.57     1358.91    220.35 o
  10  13   0       91.46      171.56    252.74 o
  12  13   0      217.42     -128.85    213.75 o
  14  13   0      275.64      462.60    389.02 o
  16  13   0      188.31     -111.21    250.38 o
   0  14   0     9436.09     9024.93    462.19 o
   2  14   0      290.55      237.27    125.98 o
   4  14   0     3481.70     3044.24    181.80 o
   6  14   0      848.05      667.51    168.81 o
   8  14   0       45.23      -21.85    111.16 o
  10  14   0      817.86      677.72    183.61 o
  12  14   0      420.87      259.25    245.22 o
  14  14   0     1467.34     1981.10    602.11 o
   2  15   0     1501.68     1881.07    193.48 o
   4  15   0      232.73       63.75    110.21 o
   6  15   0     2174.26     2388.74    198.28 o
   8  15   0     1303.92      902.52    169.52 o
  10  15   0      140.02     -223.00    223.00 o
  12  15   0     2121.19     1873.52    352.05 o
   0  16   0       40.02      -99.40    262.65 o
   2  16   0       10.56      -58.41    109.03 o
   4  16   0       51.75       60.79    128.33 o
   6  16   0     1792.85     1664.63    183.15 o
   8  16   0    12337.04    12174.58    374.01 o
  10  16   0     4352.70     4878.79    359.28 o
   2  17   0       31.17        3.12    119.01 o
   4  17   0        6.13      -64.53    132.69 o
   6  17   0     2259.42     2397.70    217.54 o
   8  17   0      426.40      718.82    201.07 o
   0  18   0     1725.98     1261.88    224.33 o
   2  18   0      707.29      695.61    150.43 o
   4  18   0      705.07     1195.54    208.86 o
   6  18   0      193.71      125.50    147.80 o
   1   1   1     3899.95     4220.26     43.88 o
   2   1   1     6189.76     6751.75     81.09 o
   3   1   1     1480.79     1562.78     73.24 o
   4   1   1      186.24      241.35     55.09 o
   5   1   1     6624.70     7338.86    175.16 o
   6   1   1     1255.32     1176.25     84.52 o
   7   1   1     5260.00     5841.69    157.98 o
   8   1   1      544.03      618.42     80.51 o
   9   1   1     2369.77     2175.62    120.33 o
  10   1   1     2411.04     2115.43    140.37 o
  11   1   1     2835.92     2587.56    180.54 o
  12   1   1      139.55      -51.77    101.40 o
  13   1   1       77.61      -37.36    110.27 o
  14   1   1     2817.76     2531.47    209.44 o
  15   1   1     3880.73     3579.93    246.16 o
  16   1   1      342.27      371.74    151.64 o
  17   1   1      937.61      661.40    204.57 o
  18   1   1      675.83      595.72    181.32 o
  19   1   1      722.79     1019.82    201.51 o
  20   1   1       74.20       24.78    165.95 o
  21   1   1      391.91      240.94    227.30 o
  22   1   1       62.69     -214.10    214.10 o
   0   2   1      853.73     1156.83     56.91 o
   1   2   1    30643.95    32446.16    294.89 o
   2   2   1     3317.62     3534.61     52.46 o
   3   2   1    14584.00    14615.16    127.30 o
   4   2   1    12698.39    12900.18    222.22 o
   5   2   1     1575.45     1606.78     95.60 o
   6   2   1     7766.31     8337.62    180.56 o
   7   2   1      375.69      254.66     68.96 o
   8   2   1     6840.83     7046.99    183.55 o
   9   2   1     1298.34     1199.59    113.45 o
  10   2   1      903.03      526.32     89.46 o
  11   2   1    10282.13     9865.72    249.79 o
  12   2   1     2866.66     2674.87    153.45 o
  13   2   1      815.14      671.41    149.40 o
  14   2   1     1470.38     1252.21    171.33 o
  15   2   1     5180.88     4838.20    288.28 o
  16   2   1     7243.88     6772.94    346.55 o
  17   2   1     3735.94     3075.35    263.19 o
  18   2   1     4594.69     4269.87    477.01 o
  19   2   1      271.87      -89.12    178.57 o
  20   2   1        0.28      195.99    203.84 o
  21   2   1     1058.43     1041.41    320.50 o
  22   2   1      290.44       15.75    275.06 o
   1   3   1    13198.20    14615.54    182.64 o
   2   3   1    89670.94    94425.54    906.81 o
   3   3   1     5007.10     5126.08     70.29 o
   4   3   1     3789.89     4204.39     65.00 o
   5   3   1     5840.45     5839.93    148.39 o
   6   3   1       27.77      145.23     71.46 o
   7   3   1     7318.73     7416.59    205.46 o
   8   3   1     4002.64     4697.78    176.09 o
   9   3   1     6410.68     6758.66    209.07 o
  10   3   1      173.36      350.60     97.74 o
  11   3   1     1612.02     1598.28    182.62 o
  12   3   1     1014.59      938.02    126.78 o
  13   3   1     1464.63     1477.76    159.37 o
  14   3   1     1004.90     1085.87    150.71 o
  15   3   1     2103.99     2114.93    208.16 o
  16   3   1       11.98      -37.87    161.83 o
  17   3   1      225.62      251.13    185.42 o
  18   3   1      715.88      637.06    253.60 o
  19   3   1      651.97      591.63    458.40 o
  20   3   1     1005.44      953.41    306.60 o
  21   3   1      230.29     -182.14    269.21 o
  22   3   1       32.78       14.87    248.80 o
   0   4   1    11874.18    11835.98    275.55 o
   1   4   1      863.15     1287.06     58.86 o
   2   4   1     4102.76     3949.33     88.40 o
   3   4   1    84873.78    87205.49    739.11 o
   4   4   1     1037.80     1019.95     35.93 o
   5   4   1      789.69      628.40     37.20 o
   6   4   1     1820.51     1908.36     99.36 o
   7   4   1    20927.14    21301.06    369.27 o
   8   4   1    21043.54    21155.61    456.35 o
   9   4   1    14237.43    13598.56    338.02 o
  10   4   1     5959.76     5965.30    235.78 o
  11   4   1     1653.52     1648.74    159.08 o
  12   4   1       94.08       38.28    108.89 o
  13   4   1       97.69       49.90    121.67 o
  14   4   1     3165.56     3232.58    228.52 o
  15   4   1      537.16      634.44    160.27 o
  16   4   1     2139.26     2098.96    217.52 o
  17   4   1      137.50      -93.95    168.20 o
  18   4   1     2343.25     2184.56    355.66 o
  19   4   1       23.60     -137.63    230.56 o
  20   4   1     1411.24     1599.08    458.40 o
  21   4   1        2.61     -176.94    391.49 o
   1   5   1      649.47      717.51     56.01 o
   2   5   1      580.63      623.72     53.69 o
   3   5   1    36920.11    38949.63    413.28 o
   4   5   1      626.26      541.06     38.91 o
   5   5   1    65072.77    67367.40    540.12 o
   6   5   1    26212.06    27426.74    285.02 o
   7   5   1     8600.68     8040.44    183.96 o
   8   5   1     1425.71     1598.68    114.58 o
   9   5   1      675.48      877.11    116.96 o
  10   5   1     1797.15     1745.16    156.07 o
  11   5   1      187.87       -1.40    149.49 o
  12   5   1    11068.59    10734.04    495.65 o
  13   5   1      102.39       31.11    119.61 o
  14   5   1      223.41       63.73    126.79 o
  15   5   1     1723.45     1870.77    201.85 o
  16   5   1       59.19     -105.32    142.22 o
  17   5   1       50.50        5.77    146.10 o
  18   5   1      291.88      320.93    281.78 o
  19   5   1        2.56      238.09    237.97 o
  20   5   1        8.74      -56.79    272.56 o
  21   5   1     2250.52     2010.14    394.21 o
   0   6   1     1230.13     1215.61     97.19 o
   1   6   1    46514.11    47678.73    538.53 o
   2   6   1     9040.40     8789.29    162.25 o
   3   6   1    21345.01    21714.72    260.87 o
   4   6   1     1465.37     1686.46     62.24 o
   5   6   1      275.49      197.18     38.82 o
   6   6   1     3643.19     4000.91     68.96 o
   7   6   1      952.89      915.57     46.36 o
   8   6   1     1407.09     1627.43     83.20 o
   9   6   1     8034.14     8260.04    259.89 o
  10   6   1     2488.51     2371.52    124.68 o
  11   6   1     1765.70     1902.10    167.10 o
  12   6   1     5671.82     5800.96    310.43 o
  13   6   1     3216.19     3395.40    229.54 o
  14   6   1      452.86      269.39    143.05 o
  15   6   1      754.15      664.14    163.12 o
  16   6   1      388.72      467.45    177.39 o
  17   6   1      828.82     1011.82    218.41 o
  18   6   1     1399.41     1461.62    252.50 o
  19   6   1        9.06     -125.41    178.82 o
  20   6   1     1002.40      951.43    320.62 o
  21   6   1      296.32       12.36    283.58 o
   1   7   1     6255.84     6012.53    134.80 o
   2   7   1    16899.64    16295.01    293.13 o
   3   7   1    74662.75    74235.30    763.28 o
   4   7   1     9059.65     8367.07    143.40 o
   5   7   1    50180.26    51298.27    449.83 o
   6   7   1     8752.67     9051.75    118.39 o
   7   7   1      349.45      340.43     42.32 o
   8   7   1      129.22      102.88     59.15 o
   9   7   1      450.85      562.73     68.56 o
  10   7   1      314.16      316.40     79.04 o
  11   7   1      117.86     -112.98    113.44 o
  12   7   1     9401.74     9528.44    335.47 o
  13   7   1    14048.89    13771.07    409.74 o
  14   7   1     7245.90     7007.96    327.60 o
  15   7   1    14681.49    14909.62    474.23 o
  16   7   1     1079.90     1416.03    320.45 o
  17   7   1      118.57     -153.24    153.24 o
  18   7   1     2813.67     2890.86    273.61 o
  19   7   1     3344.04     3673.56    299.57 o
  20   7   1     2146.55     2505.83    274.07 o
   0   8   1     8462.69     8808.76    242.79 o
   1   8   1     9616.69     8890.19    171.13 o
   2   8   1     5610.02     5530.68    135.42 o
   3   8   1      257.02      213.88     52.85 o
   4   8   1      476.83      442.50     80.44 o
   5   8   1     1041.02     1081.80     59.93 o
   6   8   1       49.78       64.79     38.05 o
   7   8   1      557.47      580.04     56.26 o
   8   8   1     1194.63     1226.13     61.00 o
   9   8   1     4765.29     4898.35    158.89 o
  10   8   1     2211.42     2077.95    151.30 o
  11   8   1     2559.50     2409.51    201.70 o
  12   8   1     8328.94     8805.20    336.40 o
  13   8   1      805.10      713.10    161.42 o
  14   8   1      150.44      112.05    228.89 o
  15   8   1      280.52      466.46    166.66 o
  16   8   1     1608.10     1334.44    205.19 o
  17   8   1     6009.06     6060.07    351.44 o
  18   8   1      352.75      536.87    191.36 o
  19   8   1     1551.29     1712.20    249.63 o
  20   8   1      527.05       51.56    186.92 o
   1   9   1     3956.47     3372.44    117.54 o
   2   9   1     6382.32     6042.96    149.85 o
   3   9   1    16482.11    16105.98    236.24 o
   4   9   1    13983.54    13772.66    211.00 o
   5   9   1    31557.81    30847.77    465.50 o
   6   9   1     9080.80     8674.96    136.24 o
   7   9   1    10318.70    10584.10    138.55 o
   8   9   1     1001.53     1080.51     59.43 o
   9   9   1      541.97      489.83     67.15 o
  10   9   1      934.52     1318.55    161.91 o
  11   9   1    21939.50    21177.82    605.85 o
  12   9   1     7205.57     6921.01    326.64 o
  13   9   1    17044.23    17287.19    766.78 o
  14   9   1     4943.88     5217.79    343.34 o
  15   9   1     8166.93     7947.05    381.55 o
  16   9   1        1.58      147.70    159.69 o
  17   9   1      509.05      365.28    176.32 o
  18   9   1      219.14      338.37    185.50 o
  19   9   1     1275.75     1786.71    464.28 o
   0  10   1     4474.54     4544.38    255.37 o
   1  10   1      192.42      190.64     65.31 o
   2  10   1     7137.42     7080.35    262.34 o
   3  10   1     2326.05     2310.72    100.07 o
   4  10   1     3057.88     2894.89    108.17 o
   5  10   1      183.14      125.17     57.37 o
   6  10   1     1258.23     1280.24     85.15 o
   7  10   1    19650.82    19583.38    256.58 o
   8  10   1    16201.22    15813.61    194.72 o
   9  10   1    23726.31    23589.27    319.16 o
  10  10   1    11131.18    11920.63    434.84 o
  11  10   1     1341.12     1363.43    182.51 o
  12  10   1     1021.63      926.32    174.46 o
  13  10   1     1920.63     1827.06    205.93 o
  14  10   1     2316.15     2343.96    235.09 o
  15  10   1     2259.59     1727.18    221.35 o
  16  10   1      792.32      383.52    201.15 o
  17  10   1     7203.32     7864.98    417.01 o
  18  10   1     1802.90     1814.06    248.21 o
  19  10   1     6798.98     7356.02    421.42 o
   1  11   1       18.62        9.98     64.95 o
   2  11   1      911.73      849.44     85.64 o
   3  11   1     1234.65     1314.13     87.92 o
   4  11   1     3440.68     3285.24    120.99 o
   5  11   1     9396.68     9095.44    181.97 o
   6  11   1     4007.94     3984.11    138.59 o
   7  11   1     7575.12     7594.25    169.38 o
   8  11   1        1.58      -54.33     54.33 o
   9  11   1     2602.52     2603.74    142.95 o
  10  11   1      365.58      328.18    169.46 o
  11  11   1    18885.55    18506.04    507.32 o
  12  11   1     1707.30     1684.40    291.84 o
  13  11   1     8401.66     8710.13    396.74 o
  14  11   1     2820.97     2620.79    246.47 o
  15  11   1     5815.27     5842.69    443.48 o
  16  11   1      643.90      942.00    201.50 o
  17  11   1     2288.33     2421.03    259.79 o
  18  11   1      152.42      113.08    185.52 o
   0  12   1    29107.37    29100.00    590.29 o
   1  12   1     8411.32     8384.52    201.14 o
   2  12   1     5331.37     4966.65    167.00 o
   3  12   1     1495.27     1397.53     95.77 o
   4  12   1      197.26      119.76     67.56 o
   5  12   1     9792.58     9327.73    192.10 o
   6  12   1     2116.41     2223.18    126.14 o
   7  12   1    13866.85    13746.69    247.77 o
   8  12   1     8606.51     8615.90    174.43 o
   9  12   1     7712.34     8142.45    252.28 o
  10  12   1     8201.93     7914.14    311.76 o
  11  12   1     4147.23     4264.01    284.41 o
  12  12   1      906.29      990.27    185.73 o
  13  12   1      157.78      426.99    170.15 o
  14  12   1      363.31      283.46    174.13 o
  15  12   1    13299.06    14342.01    486.76 o
  16  12   1     3864.04     3829.11    301.95 o
  17  12   1    13086.57    13733.82    586.53 o
   1  13   1     1069.60      934.38     99.93 o
   2  13   1     6933.61     6966.65    181.93 o
   3  13   1     9069.38     8875.62    199.84 o
   4  13   1     2789.78     2535.82    122.37 o
   5  13   1     2396.48     2311.22    117.43 o
   6  13   1       54.79       56.38     75.33 o
   7  13   1     1018.24      806.40     93.26 o
   8  13   1       38.20      -30.08     65.75 o
   9  13   1     1789.98     1834.17    176.91 o
  10  13   1     1783.06     1898.19    147.35 o
  11  13   1     6270.85     6158.89    392.30 o
  12  13   1      704.75      852.55    187.40 o
  13  13   1    13661.03    14791.93    486.87 o
  14  13   1     1658.72     2254.91    246.89 o
  15  13   1    12069.45    12284.44    459.41 o
  16  13   1      158.25      301.20    186.37 o
   0  14   1    24277.10    24768.68    559.88 o
   1  14   1     5593.58     5350.86    188.98 o
   2  14   1     4453.56     4272.01    242.97 o
   3  14   1      634.69      555.07     88.38 o
   4  14   1       52.40      100.51     81.71 o
   5  14   1     4639.78     4490.31    174.34 o
   6  14   1     5554.94     5276.39    182.47 o
   7  14   1     9166.22     9444.49    221.09 o
   8  14   1     5347.02     5614.18    171.21 o
   9  14   1     3827.07     4023.56    147.18 o
  10  14   1     7501.01     7644.87    270.14 o
  11  14   1      801.83     1402.91    360.82 o
  12  14   1     1177.51     1042.18    205.08 o
  13  14   1       19.90     -108.99    170.07 o
  14  14   1      711.03      720.22    203.81 o
  15  14   1     4659.51     4572.63    334.85 o
   1  15   1       35.32       77.60     81.61 o
   2  15   1      792.19      889.99    103.39 o
   3  15   1     5340.53     5036.93    167.94 o
   4  15   1     2301.68     2200.29    128.86 o
   5  15   1    10775.40    11536.67    308.82 o
   6  15   1     2474.53     2356.31    137.60 o
   7  15   1     4211.06     4112.52    166.75 o
   8  15   1       19.43      -80.26     80.26 o
   9  15   1      662.77      594.90     97.13 o
  10  15   1     2874.78     2892.57    215.02 o
  11  15   1     6093.71     6458.34    432.13 o
  12  15   1      818.56      576.51    197.52 o
  13  15   1     5329.44     5410.21    352.76 o
   0  16   1      532.05      371.91    133.78 o
   1  16   1     1790.65     1574.96    122.98 o
   2  16   1     2013.26     2097.22    133.72 o
   3  16   1      379.49      293.59     93.06 o
   4  16   1      857.94      735.67    118.86 o
   5  16   1        0.06      -84.95     84.95 o
   6  16   1     1328.32     1259.73    123.08 o
   7  16   1     6391.17     6459.63    210.57 o
   8  16   1     1279.62     1432.76    123.54 o
   9  16   1     8115.96     8412.47    231.32 o
  10  16   1      602.79      601.43    142.69 o
  11  16   1      115.36      130.17    210.23 o
   1  17   1      300.32      297.55     93.01 o
   2  17   1     1774.76     1746.21    124.36 o
   3  17   1     4371.33     4627.70    184.53 o
   4  17   1     3420.95     3433.85    175.49 o
   5  17   1    11862.84    11651.20    278.09 o
   6  17   1     1102.06     1222.94    125.90 o
   7  17   1     2736.24     2836.88    158.18 o
   8  17   1      200.42      350.13    101.84 o
   9  17   1      578.95      500.38    105.12 o
   0  18   1     2343.45     2174.56    211.01 o
   1  18   1     4130.60     4267.57    168.36 o
   2  18   1      662.37      578.44    104.15 o
   3  18   1      377.65      178.89    102.99 o
   4  18   1      331.33      363.86    121.51 o
   5  18   1       37.41       16.68    101.84 o
   6  18   1     1239.73     1131.64    195.27 o
   0   0   2    84934.66    84945.56   1706.53 o
   1   0   2    52232.10    53909.20    590.00 o
   2   0   2    40394.52    41147.94    457.23 o
   3   0   2    57306.77    61516.53    906.24 o
   4   0   2       20.23      115.23     76.26 o
   5   0   2    48129.18    48561.99   1504.03 o
   6   0   2      605.92      884.55    114.45 o
   7   0   2    58160.03    56951.29   1077.93 o
   8   0   2      343.06      215.64    129.51 o
   9   0   2    34943.65    33674.06    900.49 o
  10   0   2     2937.65     3361.54    270.20 o
  11   0   2    14313.27    12711.00    499.26 o
  12   0   2     2946.23     3023.68    351.85 o
  13   0   2       24.28       94.26    164.58 o
  14   0   2      916.95     1009.30    224.18 o
  15   0   2    20096.60    20244.98    751.34 o
  16   0   2       46.40        0.23    192.35 o
  17   0   2    24693.21    24445.62    900.24 o
  18   0   2      612.22      386.10    324.59 o
  19   0   2     4869.27     4659.83    462.39 o
  20   0   2      460.78      517.32    269.21 o
  21   0   2      152.09      573.82    300.55 o
  22   0   2     1201.60     2051.63    550.08 o
   1   1   2    19989.26    19974.65    150.54 o
   2   1   2    10363.32    10587.84     86.78 o
   3   1   2   160500.19   165695.77   1595.41 o
   4   1   2    15255.97    15208.97    303.30 o
   5   1   2    15877.73    15532.81    255.59 o
   6   1   2     8000.51     7793.08    176.37 o
   7   1   2    40133.48    42835.52    593.80 o
   8   1   2     4936.34     5200.76    161.09 o
   9   1   2       14.71       17.60     80.12 o
  10   1   2      665.45      688.95    103.80 o
  11   1   2     5640.07     5505.69    215.93 o
  12   1   2      744.23      583.80    165.23 o
  13   1   2     9620.43     9755.72    350.49 o
  14   1   2      744.23      941.62    168.81 o
  15   1   2    18276.88    17419.04    491.14 o
  16   1   2        4.47     -129.36    129.36 o
  17   1   2     4546.44     4375.68    293.72 o
  18   1   2      976.72     1147.62    206.11 o
  19   1   2     2389.29     2288.30    255.00 o
  20   1   2      455.71      428.33    217.94 o
  21   1   2     4599.45     4689.90    411.98 o
  22   1   2      263.80      -44.66    218.04 o
   0   2   2    43031.15    44075.95    798.26 o
   1   2   2    84410.54    87319.63    843.56 o
   2   2   2    18552.33    18984.86    169.98 o
   3   2   2    20445.52    21165.01    180.23 o
   4   2   2      463.41      517.75     38.91 o
   5   2   2      873.22      895.94     82.58 o
   6   2   2        0.76       94.62     66.35 o
   7   2   2    42319.68    40334.30    686.00 o
   8   2   2     8434.59     8812.72    225.33 o
   9   2   2    83305.09    83768.55   1103.83 o
  10   2   2     8696.21     8887.36    225.49 o
  11   2   2     5588.61     5404.52    198.09 o
  12   2   2     1959.84     2168.85    143.00 o
  13   2   2     6007.80     5540.23    252.72 o
  14   2   2       41.76      -29.77    123.01 o
  15   2   2     6985.35     6405.83    323.94 o
  16   2   2      285.60      493.06    282.08 o
  17   2   2    12358.45    12054.15    501.49 o
  18   2   2      215.27      367.75    206.71 o
  19   2   2     5028.55     6027.81    458.63 o
  20   2   2       18.93     -192.04    197.25 o
  21   2   2     1826.09     2012.71    312.95 o
  22   2   2      154.51      311.25    236.85 o
   1   3   2      810.63     1008.42     50.72 o
   2   3   2      155.50      150.85     33.87 o
   3   3   2    31378.04    31464.13    271.71 o
   4   3   2     9337.95     9313.60    100.86 o
   5   3   2   109166.09   111312.00   1159.45 o
   6   3   2    18029.13    18845.76    298.11 o
   7   3   2    34081.87    33333.16    532.91 o
   8   3   2     6308.77     6510.84    199.68 o
   9   3   2     6413.09     6750.84    209.72 o
  10   3   2       50.10        8.51     83.23 o
  11   3   2    47633.41    47402.97    842.72 o
  12   3   2     2088.21     2139.36    156.49 o
  13   3   2    16597.08    16937.76    700.67 o
  14   3   2      354.15      249.23    148.52 o
  15   3   2     7746.23     8075.84    370.70 o
  16   3   2      127.30      -23.40    157.01 o
  17   3   2     5362.93     5261.17    373.72 o
  18   3   2      331.42      305.22    194.81 o
  19   3   2      773.43      728.73    228.78 o
  20   3   2      484.29      728.74    302.97 o
  21   3   2    11268.34    12093.77    689.36 o
  22   3   2     1460.93     1342.83    367.14 o
   0   4   2     4661.25     4884.39    150.45 o
   1   4   2     1854.28     2535.33     97.89 o
   2   4   2     7878.57     7631.96    140.19 o
   3   4   2     3125.82     3897.30     77.76 o
   4   4   2     3577.48     3798.18     67.74 o
   5   4   2       26.60       42.33     26.30 o
   6   4   2     4554.73     4835.57    110.82 o
   7   4   2    11185.16    10989.92    236.44 o
   8   4   2     3544.60     3508.70    142.42 o
   9   4   2    19382.59    18269.61    367.10 o
  10   4   2     2694.22     2567.70    153.92 o
  11   4   2      973.35      741.17    115.30 o
  12   4   2     2358.65     2225.45    163.64 o
  13   4   2     1292.86     1264.61    147.11 o
  14   4   2       69.86      168.16    119.01 o
  15   4   2      112.57      225.85    135.70 o
  16   4   2     1639.72     2108.78    247.49 o
  17   4   2     9699.26     9299.93    519.36 o
  18   4   2     1113.86     2185.19    340.57 o
  19   4   2     5747.55     5204.12    490.55 o
  20   4   2      748.45      678.16    283.58 o
  21   4   2      735.64      621.20    488.13 o
   1   5   2    21788.28    21882.85    259.86 o
   2   5   2       60.96       91.44     45.09 o
   3   5   2    98403.04    99762.20    984.13 o
   4   5   2      292.44      551.73     39.23 o
   5   5   2    74991.26    78163.23    644.85 o
   6   5   2       36.32       36.27     30.59 o
   7   5   2     9297.03     9221.13    169.47 o
   8   5   2        8.50      -42.17     48.42 o
   9   5   2       80.67       12.35    136.04 o
  10   5   2     1150.99     1356.89    144.19 o
  11   5   2    17475.37    17838.13    430.66 o
  12   5   2     1868.11     2310.18    186.84 o
  13   5   2    41663.84    41295.72   1085.80 o
  14   5   2     3197.22     3491.72    354.07 o
  15   5   2    20736.68    20494.99    528.39 o
  16   5   2      909.35      663.18    208.15 o
  17   5   2      680.68      464.86    166.20 o
  18   5   2      291.80      401.68    206.04 o
  19   5   2     8313.42     8842.16    961.39 o
  20   5   2       92.22     -339.46    339.46 o
  21   5   2     9294.92     9727.62    958.92 o
   0   6   2    19032.96    19584.80    427.14 o
   1   6   2    21851.03    20355.83    268.70 o
   2   6   2     5322.99     5511.61    114.89 o
   3   6   2        2.95       -1.92     44.42 o
   4   6   2      968.82      970.13     53.45 o
   5   6   2     6444.44     6764.39    112.79 o
   6   6   2     2411.20     2428.99     58.90 o
   7   6   2      153.16      178.26     42.58 o
   8   6   2     1011.98     1099.03     76.70 o
   9   6   2       44.10      137.77     53.48 o
  10   6   2     3458.43     3820.03    134.96 o
  11   6   2     1765.45     1768.29    168.54 o
  12   6   2     1052.33     1077.68    156.11 o
  13   6   2     6292.44     6100.80    294.41 o
  14   6   2     1671.75     1839.77    195.68 o
  15   6   2     1088.34     1259.79    181.77 o
  16   6   2     5178.27     5570.08    314.37 o
  17   6   2     9114.84     9540.24    392.03 o
  18   6   2     1830.55     1652.77    217.13 o
  19   6   2      749.91      451.32    219.98 o
  20   6   2      739.60     1487.99    341.00 o
  21   6   2     1068.57     2057.67    379.11 o
   1   7   2       73.07       68.88     50.54 o
   2   7   2      604.37      550.39     57.31 o
   3   7   2    27515.78    27145.70    343.98 o
   4   7   2     1324.77     1323.72     68.05 o
   5   7   2    39300.95    40181.90    396.99 o
   6   7   2      132.07      152.30     34.77 o
   7   7   2     3733.87     3323.63     76.14 o
   8   7   2     1388.75     1443.17     64.63 o
   9   7   2       14.72      -80.22     80.22 o
  10   7   2     4551.57     4474.84    172.35 o
  11   7   2     2119.87     1821.01    221.74 o
  12   7   2     5367.59     5848.82    336.18 o
  13   7   2    12320.19    11859.93    398.41 o
  14   7   2     2228.07     2532.78    218.62 o
  15   7   2     5758.20     5401.87    305.93 o
  16   7   2      393.63      382.95    161.41 o
  17   7   2       87.48      275.40    166.98 o
  18   7   2        4.70      310.01    177.27 o
  19   7   2     1382.89     1639.67    238.09 o
  20   7   2      511.15      753.94    527.80 o
   0   8   2     7009.26     6920.49    218.64 o
   1   8   2     8221.09     7747.88    171.18 o
   2   8   2     3023.87     2969.16     99.82 o
   3   8   2    12804.69    12905.14    210.96 o
   4   8   2      311.01      213.97     55.91 o
   5   8   2     2461.98     2787.57    125.54 o
   6   8   2     5590.23     5302.25    101.43 o
   7   8   2    10126.45    10260.07    127.16 o
   8   8   2     6169.66     6030.63    130.08 o
   9   8   2     5972.62     6165.97    172.66 o
  10   8   2      212.60      122.07     96.52 o
  11   8   2      284.58      315.95    133.03 o
  12   8   2     1129.57     1286.55    224.60 o
  13   8   2        7.16      -57.67    203.86 o
  14   8   2      310.29      502.05    160.02 o
  15   8   2     4339.05     4357.72    290.64 o
  16   8   2      630.63      729.28    185.37 o
  17   8   2      142.26      189.32    165.18 o
  18   8   2     1779.85     2293.18    252.92 o
  19   8   2     1293.14     1424.34    230.09 o
  20   8   2     1938.12     1656.27    250.42 o
   1   9   2      214.93      220.55     61.12 o
   2   9   2      216.95      199.22     57.51 o
   3   9   2       19.85      -48.86     52.14 o
   4   9   2        1.04       -0.20     56.13 o
   5   9   2    10254.45    10754.94    197.25 o
   6   9   2      327.35      390.48     49.49 o
   7   9   2    13084.26    13508.42    165.94 o
   8   9   2     2959.50     2895.43     79.62 o
   9   9   2        5.22       19.67     50.77 o
  10   9   2     4367.41     4323.67    289.28 o
  11   9   2     1556.31     1741.75    183.27 o
  12   9   2     1029.28     1003.67    167.57 o
  13   9   2      360.26      319.40    147.29 o
  14   9   2      115.72      261.23    156.33 o
  15   9   2        6.98      -82.63    149.03 o
  16   9   2        1.89      -19.41    152.25 o
  17   9   2      331.04      -23.12    170.95 o
  18   9   2       44.44       -7.41    198.13 o
  19   9   2      178.18      254.64    185.64 o
   0  10   2       91.81       94.79    105.15 o
   1  10   2     7380.68     6892.30    199.86 o
   2  10   2      300.24      339.73     66.66 o
   3  10   2     5582.77     5659.86    143.61 o
   4  10   2      791.30      750.44     76.16 o
   5  10   2     1214.73     1179.52     86.59 o
   6  10   2      643.87      572.14     66.43 o
   7  10   2     5892.58     5639.93    131.62 o
   8  10   2     1007.53      896.29     64.46 o
   9  10   2      800.44      702.63     68.80 o
  10  10   2      739.88     1007.37    192.40 o
  11  10   2      919.70     1061.33    171.03 o
  12  10   2      488.47      468.54    155.50 o
  13  10   2      144.64      -18.41    145.92 o
  14  10   2     1672.28     1509.90    310.43 o
  15  10   2     2670.08     2562.90    269.66 o
  16  10   2      837.51      566.95    239.62 o
  17  10   2      522.10      851.29    202.60 o
  18  10   2      564.41      429.97    190.00 o
   1  11   2     4758.45     4633.43    164.84 o
   2  11   2      167.94       89.22     63.94 o
   3  11   2       28.32       11.77     59.90 o
   4  11   2      107.89       19.34     64.83 o
   5  11   2      927.74      959.54     86.76 o
   6  11   2     2310.81     2314.71    105.24 o
   7  11   2      968.02      806.58     80.19 o
   8  11   2     3389.61     3068.15    128.35 o
   9  11   2     3589.45     3463.19    150.26 o
  10  11   2      564.24      429.81    171.10 o
  11  11   2      365.25      409.91    151.02 o
  12  11   2      793.93     1143.71    189.09 o
  13  11   2      306.31      402.01    167.13 o
  14  11   2     1879.66     2102.91    230.06 o
  15  11   2      831.46      976.33    193.88 o
  16  11   2      255.20      452.43    193.42 o
  17  11   2       29.94      -93.59    292.55 o
  18  11   2        0.43     -107.39    175.59 o
   0  12   2      168.82      121.39    112.37 o
   1  12   2     1496.14     1657.88    143.05 o
   2  12   2      425.55      397.09     78.13 o
   3  12   2     3314.62     3136.58    137.04 o
   4  12   2        1.21       66.44     70.33 o
   5  12   2      783.54      611.88     83.54 o
   6  12   2       47.30        2.24     64.51 o
   7  12   2        4.15      -37.32     68.22 o
   8  12   2        2.90       75.41     84.81 o
   9  12   2        1.60      -17.77     69.89 o
  10  12   2       54.88      -23.86    138.05 o
  11  12   2     1158.82     1037.81    210.60 o
  12  12   2       17.77     -188.82    200.99 o
  13  12   2       89.66       27.25    152.04 o
  14  12   2       37.37     -152.61    152.61 o
  15  12   2     1897.00     2071.67    237.42 o
  16  12   2      108.60       13.52    168.13 o
  17  12   2     1842.90     2018.57    251.57 o
   1  13   2        2.59      -58.33     70.19 o
   2  13   2      366.06      340.39     81.85 o
   3  13   2      783.54      750.28     95.18 o
   4  13   2      126.33      134.40     78.81 o
   5  13   2       40.60       86.67     71.95 o
   6  13   2      111.26       30.30     70.53 o
   7  13   2      449.40      360.99     82.46 o
   8  13   2      180.60      154.84     75.71 o
   9  13   2       17.29       87.68     83.44 o
  10  13   2      497.38      692.27    108.16 o
  11  13   2      198.56      326.31    185.80 o
  12  13   2      850.40      775.95    187.90 o
  13  13   2      164.61      162.90    195.46 o
  14  13   2      687.17      600.21    190.57 o
  15  13   2       98.88       92.18    348.34 o
  16  13   2      138.26      277.21    187.79 o
   0  14   2      535.13      536.02    131.08 o
   1  14   2     7143.06     6758.75    193.47 o
   2  14   2      331.80      341.55     86.55 o
   3  14   2       76.98       88.18     84.62 o
   4  14   2      584.67      661.24     97.29 o
   5  14   2     3443.11     3505.40    144.65 o
   6  14   2      227.87      242.89     89.33 o
   7  14   2     1913.53     2209.39    164.98 o
   8  14   2       54.87       92.78     78.12 o
   9  14   2      135.57      261.37    104.53 o
  10  14   2      459.95      450.75    134.47 o
  11  14   2     1155.97     1180.07    235.28 o
  12  14   2        9.86     -150.92    150.92 o
  13  14   2     1344.73     1259.38    214.52 o
  14  14   2        5.30       76.43    173.62 o
   1  15   2      581.58      409.46     92.71 o
   2  15   2      198.91       84.34     83.06 o
   3  15   2      226.44      118.18     90.71 o
   4  15   2        4.69      -75.49     75.49 o
   5  15   2      190.79        9.75     81.42 o
   6  15   2      470.74      536.68    101.54 o
   7  15   2       44.95      -83.36     83.36 o
   8  15   2      648.97      574.26    100.66 o
   9  15   2     1591.01     1500.89    130.02 o
  10  15   2      181.23      323.40    123.19 o
  11  15   2      612.72      749.21    284.05 o
  12  15   2     1858.51     2114.40    260.60 o
  13  15   2      430.58      505.00    187.29 o
   0  16   2     1755.60     1649.37    169.47 o
   1  16   2     6936.62     6531.17    205.80 o
   2  16   2     1177.22     1335.66    124.32 o
   3  16   2     2459.69     2522.53    152.28 o
   4  16   2      952.47      863.05    108.18 o
   5  16   2      373.25      420.55     95.43 o
   6  16   2      487.47      454.59    102.71 o
   7  16   2     1215.91     1435.05    118.10 o
   8  16   2      484.46      509.95    126.85 o
   9  16   2     3058.36     3013.21    205.40 o
  10  16   2      544.22      567.30    139.19 o
  11  16   2     2215.12     1934.06    287.25 o
   1  17   2      151.25       53.35     93.22 o
   2  17   2      115.70       92.33     92.24 o
   3  17   2      631.20      697.96    108.49 o
   4  17   2        2.20       86.89    112.99 o
   5  17   2     6473.92     6204.33    222.99 o
   6  17   2       53.36       -8.68     97.77 o
   7  17   2     3905.58     3892.99    173.01 o
   8  17   2      138.88       94.36     96.96 o
   9  17   2       43.17        9.15     94.04 o
   0  18   2      526.30      674.09    152.13 o
   1  18   2     1193.18     1289.01    128.79 o
   2  18   2      132.08      122.21     92.47 o
   3  18   2     2958.00     3018.59    154.13 o
   4  18   2       13.43       12.63    102.73 o
   5  18   2      191.63       52.68    103.38 o
   6  18   2      186.78      126.32    105.33 o
   1   1   3     2823.40     3052.65     50.25 o
   2   1   3      311.72      369.65     22.13 o
   3   1   3     8230.52     9027.33     93.58 o
   4   1   3     1777.47     2133.23     56.34 o
   5   1   3     2602.02     2567.95    110.30 o
   6   1   3     7305.05     7237.74    182.04 o
   7   1   3    11929.60    12220.47    235.23 o
   8   1   3     1440.13     1414.95    111.52 o
   9   1   3      166.21       87.38     85.55 o
  10   1   3     6329.71     6645.79    223.54 o
  11   1   3       16.28      -39.66     84.31 o
  12   1   3       61.66       61.17    109.93 o
  13   1   3        1.39      -66.48    107.92 o
  14   1   3     7055.11     6577.57    312.81 o
  15   1   3      472.49      276.97    143.67 o
  16   1   3        1.30       93.70    173.81 o
  17   1   3      486.21      310.77    161.41 o
  18   1   3      639.37      693.99    225.57 o
  19   1   3       23.42      337.29    198.20 o
  20   1   3       14.61      -87.03    195.11 o
  21   1   3       46.19      102.82    230.57 o
  22   1   3        0.61       64.06    211.08 o
   0   2   3      856.94     1019.39     54.08 o
   1   2   3     2009.69     1949.73     72.09 o
   2   2   3     2566.29     2644.98     50.88 o
   3   2   3     4501.79     4675.41     60.69 o
   4   2   3     9011.16     9302.78    105.83 o
   5   2   3    17804.44    18417.59    255.29 o
   6   2   3     6809.23     6776.60    178.67 o
   7   2   3    12485.66    12692.04    263.68 o
   8   2   3     5625.21     6204.27    190.26 o
   9   2   3     3931.63     3875.60    168.86 o
  10   2   3     1132.54      957.27    108.47 o
  11   2   3      273.72      282.67     95.48 o
  12   2   3     4639.85     4594.53    238.04 o
  13   2   3     1155.11     1219.29    155.46 o
  14   2   3      445.18      341.83    161.12 o
  15   2   3     7656.91     7148.03    398.01 o
  16   2   3    11075.33    11033.86    463.70 o
  17   2   3     6091.60     6201.42    398.57 o
  18   2   3     4757.94     4511.75    360.70 o
  19   2   3      866.83     1016.91    340.14 o
  20   2   3       17.30      188.77    211.38 o
  21   2   3      350.54      168.86    230.94 o
  22   2   3        9.23     -192.16    212.29 o
   1   3   3      240.99      369.65     43.31 o
   2   3   3     8734.35    10226.47    139.25 o
   3   3   3    11135.40    11595.24    119.74 o
   4   3   3     4009.49     4036.35     58.41 o
   5   3   3     5096.40     5138.89     80.88 o
   6   3   3      265.10      279.19     53.02 o
   7   3   3     4116.41     4065.04    132.14 o
   8   3   3      991.30     1145.04    102.71 o
   9   3   3     1038.11      986.50    104.52 o
  10   3   3       29.91      -34.20    105.11 o
  11   3   3     2381.48     2520.45    158.30 o
  12   3   3     4409.78     4240.89    262.04 o
  13   3   3      156.62      177.20    106.84 o
  14   3   3     5418.47     5041.68    281.15 o
  15   3   3     1902.39     2134.41    209.52 o
  16   3   3        1.24     -152.88    152.88 o
  17   3   3       36.32       58.31    176.81 o
  18   3   3      632.45      721.27    222.92 o
  19   3   3      286.09      -36.72    293.66 o
  20   3   3      325.34      234.32    218.09 o
  21   3   3        3.73      -68.20    329.55 o
   0   4   3    33607.23    35707.54    513.69 o
   1   4   3     8426.07     9008.78    137.95 o
   2   4   3    19802.49    20167.03    251.61 o
   3   4   3     4095.76     4347.97     87.03 o
   4   4   3     7302.70     7861.87    116.04 o
   5   4   3     5050.94     5458.77     79.79 o
   6   4   3     4422.98     4023.66     85.29 o
   7   4   3     5898.63     5945.78    127.62 o
   8   4   3    44357.36    45474.39    635.15 o
   9   4   3     5337.83     4871.90    243.97 o
  10   4   3    18517.12    18424.68    379.37 o
  11   4   3       52.68       13.34     91.54 o
  12   4   3      270.94      401.61    147.66 o
  13   4   3     2110.60     1876.79    170.83 o
  14   4   3     5806.19     5381.35    251.87 o
  15   4   3     7301.18     7040.15    290.50 o
  16   4   3     1852.97     1775.92    212.44 o
  17   4   3     2887.40     3383.91    269.02 o
  18   4   3     3438.25     3284.89    390.61 o
  19   4   3     3371.04     3637.53    422.44 o
  20   4   3     5669.11     5929.70    619.45 o
  21   4   3      595.83      470.62    728.48 o
   1   5   3    10323.24    11022.32    170.73 o
   2   5   3       10.99       20.93     45.22 o
   3   5   3     3966.20     4643.57    102.02 o
   4   5   3     9459.61     9042.26    135.10 o
   5   5   3      460.53      490.42     36.05 o
   6   5   3    27867.44    28273.62    247.78 o
   7   5   3     1866.38     2031.82     73.64 o
   8   5   3       82.56      199.75     55.64 o
   9   5   3     3592.99     3787.95    192.30 o
  10   5   3    10422.03     9998.21    251.24 o
  11   5   3     8300.25     7888.22    282.44 o
  12   5   3    11012.46    10887.93    339.55 o
  13   5   3     4836.19     4974.77    261.90 o
  14   5   3      254.70      357.11    142.62 o
  15   5   3     3784.67     3722.76    252.50 o
  16   5   3     1018.49      819.40    179.54 o
  17   5   3      154.22       75.44    178.82 o
  18   5   3      386.06        1.37    184.62 o
  19   5   3      247.88       39.88    389.02 o
  20   5   3      300.46      527.51    274.93 o
  21   5   3      272.43      330.99    701.22 o
   0   6   3    20691.30    19958.46    377.81 o
   1   6   3     3801.63     4154.29    186.28 o
   2   6   3     9268.67     9194.38    159.97 o
   3   6   3      173.73       87.78     48.26 o
   4   6   3       20.82       61.16     41.88 o
   5   6   3      280.07      271.92     36.79 o
   6   6   3    11124.48    11180.39    122.46 o
   7   6   3      285.87      361.17     62.24 o
   8   6   3     6239.22     6180.31    155.17 o
   9   6   3     1180.96     1230.55     79.17 o
  10   6   3     5180.26     5251.41    154.20 o
  11   6   3      344.59      268.19    120.12 o
  12   6   3     2965.32     3340.75    221.33 o
  13   6   3      944.08      966.28    162.37 o
  14   6   3      239.96      161.00    135.98 o
  15   6   3     1104.10     1202.07    182.28 o
  16   6   3     1785.26     1740.17    259.65 o
  17   6   3     1023.18      938.82    200.99 o
  18   6   3     4024.02     4035.11    298.47 o
  19   6   3      483.58      358.69    211.45 o
  20   6   3     3034.66     3149.20    434.99 o
  21   6   3      254.22      287.86    281.68 o
   1   7   3      126.40      184.12     50.88 o
   2   7   3    94531.38    94845.66   1020.12 o
   3   7   3     8066.68     7647.94    161.17 o
   4   7   3    28944.23    27785.29    328.72 o
   5   7   3    18237.96    19390.05    216.34 o
   6   7   3     5989.48     6006.52    101.47 o
   7   7   3     2382.12     2665.41     67.41 o
   8   7   3     1829.96     2088.31     79.52 o
   9   7   3      211.92      199.82     65.94 o
  10   7   3     1464.74     1475.51    132.64 o
  11   7   3     2683.01     2596.22    194.75 o
  12   7   3    22184.52    22790.04    537.85 o
  13   7   3     4712.29     4313.64    258.17 o
  14   7   3    14964.73    15292.55    446.50 o
  15   7   3     2261.41     1996.90    211.36 o
  16   7   3     1551.58     1562.79    244.42 o
  17   7   3     1979.81     1790.97    222.24 o
  18   7   3     4028.06     4099.71    300.56 o
  19   7   3     1896.55     1995.56    244.62 o
  20   7   3     5704.30     5959.14    442.21 o
   0   8   3    47565.76    46934.51    784.79 o
   1   8   3      269.30      292.84     56.91 o
   2   8   3    20480.15    20309.18    287.89 o
   3   8   3     1601.56     1524.08     82.94 o
   4   8   3     1270.22     1343.24     80.33 o
   5   8   3     1216.18     1426.57     69.40 o
   6   8   3    10662.19    11068.27    147.85 o
   7   8   3      479.10      545.41     42.72 o
   8   8   3     6437.20     6494.10    107.74 o
   9   8   3      414.50      531.49     78.33 o
  10   8   3    10929.56    10802.06    438.45 o
  11   8   3      406.44      495.48    142.78 o
  12   8   3    13073.98    13506.74    405.18 o
  13   8   3     1439.68     1561.82    187.55 o
  14   8   3     1217.38     1051.17    178.47 o
  15   8   3       64.34       97.58    143.42 o
  16   8   3     8583.90     8325.87    693.83 o
  17   8   3       83.74      -38.82    160.38 o
  18   8   3     5270.62     5324.84    343.30 o
  19   8   3       67.48      280.56    184.07 o
  20   8   3     3592.19     3499.28    312.12 o
   1   9   3      117.94      157.61     54.72 o
   2   9   3     4073.52     3363.45    114.11 o
   3   9   3     2132.81     2095.20     99.10 o
   4   9   3    20080.98    18874.89    280.29 o
   5   9   3    12547.83    12340.76    249.33 o
   6   9   3    18444.60    17763.06    215.12 o
   7   9   3     3221.45     3331.98     83.65 o
   8   9   3      641.34      625.54     50.30 o
   9   9   3       10.92       87.26     57.41 o
  10   9   3     7231.17     7340.11    338.15 o
  11   9   3     3674.96     3874.58    401.99 o
  12   9   3    10903.98    10762.83    366.18 o
  13   9   3     1634.42     1791.53    279.68 o
  14   9   3     8282.27     8235.39    359.76 o
  15   9   3     2194.47     1967.99    221.19 o
  16   9   3     1082.58     1315.28    226.75 o
  17   9   3       51.21      118.21    162.44 o
  18   9   3       36.79      518.90    186.05 o
  19   9   3       73.31      -62.66    177.36 o
   0  10   3    19164.51    18317.01    408.17 o
   1  10   3     5878.21     5852.99    147.89 o
   2  10   3    14613.75    14054.08    227.83 o
   3  10   3     7349.90     7294.31    171.27 o
   4  10   3     3256.68     2905.86    118.40 o
   5  10   3      702.10      613.92     73.16 o
   6  10   3     1866.52     1883.98     97.77 o
   7  10   3      300.21      308.87     59.78 o
   8  10   3    27662.27    27543.55    309.25 o
   9  10   3       96.30       53.23     54.92 o
  10  10   3    18789.89    17825.89    538.39 o
  11  10   3        1.67       74.50    223.88 o
  12  10   3      899.53      889.07    171.64 o
  13  10   3      316.58      150.52    153.01 o
  14  10   3     2301.15     2204.34    227.60 o
  15  10   3      181.50      171.41    167.38 o
  16  10   3     1761.76     1917.03    230.69 o
  17  10   3       14.99     -130.03    159.48 o
  18  10   3     4827.37     4664.20    480.67 o
   1  11   3      153.41      167.93     65.77 o
   2  11   3     9661.29     9716.92    193.87 o
   3  11   3     2506.47     2344.89    116.64 o
   4  11   3    17484.13    17160.10    336.56 o
   5  11   3     5861.07     6060.90    165.45 o
   6  11   3    14839.70    15858.00    477.16 o
   7  11   3     4490.74     4312.49    127.28 o
   8  11   3     3602.29     3816.72    118.53 o
   9  11   3     2211.21     2159.21    119.89 o
  10  11   3     1785.02     2047.23    196.86 o
  11  11   3      204.28      -22.13    240.08 o
  12  11   3    14772.81    14725.77    453.96 o
  13  11   3      273.65      195.28    176.68 o
  14  11   3     6887.87     6279.05    346.68 o
  15  11   3       28.06      187.51    242.71 o
  16  11   3      382.29      472.94    209.58 o
  17  11   3        0.47     -161.10    163.17 o
  18  11   3       63.63      181.14    216.73 o
   0  12   3    76981.38    75312.20   1114.74 o
   1  12   3     8386.28     8004.34    186.56 o
   2  12   3    18184.75    17579.34    298.86 o
   3  12   3     3717.65     3721.17    146.81 o
   4  12   3        9.63       14.53     70.75 o
   5  12   3     1120.12     1131.92     96.53 o
   6  12   3     4751.32     4793.66    148.23 o
   7  12   3     2377.00     2126.31    109.43 o
   8  12   3    19595.39    19819.73    281.52 o
   9  12   3     2400.46     2257.62    117.17 o
  10  12   3    20669.97    19747.54    467.01 o
  11  12   3     1534.91     1704.51    234.61 o
  12  12   3     3534.27     3603.46    267.85 o
  13  12   3      291.06      430.89    170.48 o
  14  12   3       85.49      163.94    162.40 o
  15  12   3      338.40      589.72    185.46 o
  16  12   3     7745.85     7644.88    404.07 o
  17  12   3      558.91      722.16    228.57 o
   1  13   3        3.58       23.84     72.23 o
   2  13   3    16533.59    16392.34    296.16 o
   3  13   3     2224.94     2079.71    126.32 o
   4  13   3    11037.59    10813.45    303.93 o
   5  13   3      439.27      342.74     85.00 o
   6  13   3     1808.36     1901.80    108.85 o
   7  13   3     1904.31     1887.09    111.60 o
   8  13   3      933.16     1163.29     99.20 o
   9  13   3      691.19      706.75    100.61 o
  10  13   3     2009.83     2346.68    190.25 o
  11  13   3     2346.21     2687.50    281.67 o
  12  13   3     1272.88     1278.45    203.55 o
  13  13   3      258.99      230.44    164.09 o
  14  13   3     5489.05     5635.14    344.24 o
  15  13   3      490.69      388.00    226.03 o
  16  13   3     1633.41     1782.38    240.72 o
   0  14   3    53016.23    52515.75    857.51 o
   1  14   3     4904.75     4777.84    161.84 o
   2  14   3    14225.48    14288.86    284.04 o
   3  14   3     2212.70     2106.82    130.68 o
   4  14   3        0.41      -75.70     75.70 o
   5  14   3      163.98      400.83     90.32 o
   6  14   3     4219.82     3948.06    188.07 o
   7  14   3      176.10      106.63     80.41 o
   8  14   3     7967.52     7905.21    204.03 o
   9  14   3      897.27      929.54    113.03 o
  10  14   3    14457.57    14310.87    340.81 o
  11  14   3      195.59      285.12    252.92 o
  12  14   3     3585.56     3844.54    292.42 o
  13  14   3       26.54      -75.80    160.07 o
  14  14   3      718.67      622.71    231.04 o
   1  15   3        4.00      -78.81     78.81 o
   2  15   3     4656.25     4235.34    167.74 o
   3  15   3     2564.71     2550.66    146.86 o
   4  15   3    10985.05    11145.00    256.77 o
   5  15   3      924.07      855.19    102.68 o
   6  15   3     7912.97     8182.65    218.53 o
   7  15   3      169.13      184.98     87.57 o
   8  15   3      365.01      263.98    104.70 o
   9  15   3       46.58      122.23    116.72 o
  10  15   3     3229.09     3157.63    234.00 o
  11  15   3        0.52      -99.84    179.68 o
  12  15   3     5483.86     5972.09    365.63 o
  13  15   3      638.64      441.46    227.61 o
   0  16   3     1212.98      884.98    147.34 o
   1  16   3        5.13      -85.26     85.26 o
   2  16   3     7251.47     7031.98    217.98 o
   3  16   3        3.90      112.06     87.93 o
   4  16   3     3829.06     3880.03    177.86 o
   5  16   3      264.34      209.05     90.25 o
   6  16   3     3658.75     3505.53    168.30 o
   7  16   3      664.78      590.93    118.99 o
   8  16   3    10865.67    11279.04    269.24 o
   9  16   3     1212.33     1377.04    145.54 o
  10  16   3     4250.23     4330.14    231.62 o
  11  16   3       47.82      284.45    258.67 o
   1  17   3      514.09      527.47    104.99 o
   2  17   3     1374.07     1417.44    123.99 o
   3  17   3     1545.36     1555.33    130.14 o
   4  17   3     5941.99     6177.42    199.98 o
   5  17   3      991.51      987.68    115.54 o
   6  17   3     3693.27     4006.33    185.08 o
   7  17   3        8.61       17.65     94.24 o
   8  17   3       24.69      -22.45     92.98 o
   9  17   3     1225.68     1448.26    156.22 o
   0  18   3     1556.26     1945.01    215.42 o
   1  18   3      400.22      288.83    114.03 o
   2  18   3     1332.03     1505.11    133.46 o
   3  18   3      338.88      384.75    101.55 o
   4  18   3      127.44      197.72     95.36 o
   5  18   3       76.13      -50.49     93.92 o
   6  18   3     2135.12     2137.37    146.16 o
   0   0   4   463367.06   467139.00  19478.16 o
   1   0   4     7935.77     7489.18    126.71 o
   2   0   4     2570.02     2563.11     79.74 o
   3   0   4      724.45      869.57     38.62 o
   4   0   4     2187.93     2236.86     75.63 o
   5   0   4    11115.44    11002.20    275.65 o
   6   0   4    23977.20    23512.24    511.70 o
   7   0   4    18893.59    19455.82    628.41 o
   8   0   4    41851.20    40638.16   1030.15 o
   9   0   4     4385.72     3803.09    276.23 o
  10   0   4    60056.70    62121.75   1522.48 o
  11   0   4     4502.67     4421.69    572.38 o
  12   0   4     3895.81     4176.54    331.13 o
  13   0   4      421.58      695.91    208.48 o
  14   0   4     6799.83     6340.33    465.83 o
  15   0   4    12151.43    10579.21    532.93 o
  16   0   4    34357.02    34038.27   1149.71 o
  17   0   4     9238.81     9625.72    968.83 o
  18   0   4    28056.44    27186.87    978.84 o
  19   0   4     2806.21     2348.97    540.16 o
  20   0   4     1476.78     1110.06    465.83 o
  21   0   4      209.52     -312.20    327.07 o
  22   0   4      260.21      -74.33    351.85 o
   1   1   4     9083.02     9118.08    125.40 o
   2   1   4    28192.84    28674.55    252.17 o
   3   1   4    13571.02    13343.60    117.45 o
   4   1   4      681.50      568.21     32.71 o
   5   1   4    36408.11    37813.54    462.39 o
   6   1   4       12.49       47.15     39.98 o
   7   1   4     6750.93     7485.01    226.19 o
   8   1   4        9.49       -0.69    125.37 o
   9   1   4     1997.92     2056.17    150.80 o
  10   1   4      124.10       99.09    138.04 o
  11   1   4    20042.19    19707.49    459.98 o
  12   1   4    11632.79    11550.85    412.67 o
  13   1   4    23314.67    21546.13    606.27 o
  14   1   4    11528.69    11514.00    432.18 o
  15   1   4     8653.06     8183.81    389.30 o
  16   1   4     3389.21     3509.70    300.06 o
  17   1   4       12.87      195.27    233.14 o
  18   1   4       36.02      389.87    196.29 o
  19   1   4     2246.35     2571.63    315.62 o
  20   1   4     4237.15     4160.50    401.17 o
  21   1   4     3493.60     3305.96    572.38 o
  22   1   4     2316.90     2076.39    931.66 o
   0   2   4    76321.73    77568.45   1219.29 o
   1   2   4       62.94      221.68     37.86 o
   2   2   4     9816.59     9579.27    108.72 o
   3   2   4     9372.71     9386.77     99.18 o
   4   2   4     1355.04     1487.60     38.28 o
   5   2   4      466.66      471.80     32.24 o
   6   2   4    14527.70    14102.71    298.79 o
   7   2   4    20165.32    19985.72    341.91 o
   8   2   4    53037.29    51486.23    775.98 o
   9   2   4    19101.03    18458.52    360.06 o
  10   2   4    40668.24    40500.54    658.59 o
  11   2   4     3194.12     3072.01    227.32 o
  12   2   4      343.20      743.72    208.86 o
  13   2   4     1997.11     2142.14    186.51 o
  14   2   4     9300.79     8744.04    397.70 o
  15   2   4     6354.47     5467.51    349.41 o
  16   2   4     9651.88    10110.56    457.93 o
  17   2   4     3843.61     4007.75    332.85 o
  18   2   4    14073.63    14439.80    564.42 o
  19   2   4     6810.22     6574.38    439.62 o
  20   2   4     7694.48     7564.33    853.16 o
  21   2   4      869.41      845.72    257.40 o
  22   2   4      121.81      368.79    230.65 o
   1   3   4        6.05      -38.42     42.30 o
   2   3   4    21165.91    21459.72    238.82 o
   3   3   4      123.71      203.64     30.96 o
   4   3   4    14834.84    14106.04    130.04 o
   5   3   4    32986.84    33950.21    313.55 o
   6   3   4    22149.15    20828.86    241.71 o
   7   3   4    18195.29    19015.92    281.10 o
   8   3   4      755.31      772.75     77.17 o
   9   3   4     2240.06     2193.82    135.49 o
  10   3   4    28087.71    27551.10    495.89 o
  11   3   4    16730.15    16893.64    368.89 o
  12   3   4    29509.15    28376.93    530.32 o
  13   3   4     7461.92     7820.33    266.68 o
  14   3   4    11546.42    11125.62    380.29 o
  15   3   4     3525.23     3297.44    246.52 o
  16   3   4      523.99      484.83    178.95 o
  17   3   4     1368.79     1249.11    230.12 o
  18   3   4      299.19      320.79    189.60 o
  19   3   4       70.56      286.00    206.39 o
  20   3   4     4774.80     4753.43    498.99 o
  21   3   4     2748.02     3056.30    350.46 o
   0   4   4     2574.47     2259.16    108.81 o
   1   4   4    20181.13    19661.98    252.05 o
   2   4   4     8929.09     9010.39    139.18 o
   3   4   4     6518.88     6444.96    110.37 o
   4   4   4     4560.94     4905.48     77.43 o
   5   4   4     3211.33     3689.46     61.32 o
   6   4   4     1751.02     1861.85     52.35 o
   7   4   4     8179.29     7695.09    165.09 o
   8   4   4    13626.76    13333.57    229.73 o
   9   4   4    23778.50    23937.21    389.72 o
  10   4   4     5591.40     5935.43    181.33 o
  11   4   4     3214.46     3110.24    173.68 o
  12   4   4     2788.00     2915.99    181.03 o
  13   4   4      367.13      411.78    117.84 o
  14   4   4      682.31      510.22    178.88 o
  15   4   4     2784.30     2759.33    201.47 o
  16   4   4     1587.83     1779.47    205.47 o
  17   4   4     5110.31     4417.48    300.25 o
  18   4   4     2363.14     2297.21    288.86 o
  19   4   4     2065.76     2349.77    371.44 o
  20   4   4     4494.83     4234.51    458.88 o
  21   4   4       13.08     -126.94    530.25 o
   1   5   4     1265.74     1217.45     63.35 o
   2   5   4    31220.58    29458.23    334.54 o
   3   5   4    29083.20    29923.32    358.19 o
   4   5   4    35197.41    33127.54    316.34 o
   5   5   4    21626.32    23268.07    215.65 o
   6   5   4    10784.50    10113.19    127.24 o
   7   5   4     1438.10     1485.85     64.93 o
   8   5   4      626.20      626.24     64.16 o
   9   5   4     2601.73     2606.55    108.69 o
  10   5   4     3203.10     3402.23    139.62 o
  11   5   4        2.07       20.14    104.50 o
  12   5   4    11069.67    10954.29    340.71 o
  13   5   4    10463.35    11125.43    356.26 o
  14   5   4    11810.76    11971.37    376.35 o
  15   5   4     5175.96     4920.57    281.42 o
  16   5   4      640.96     1125.90    184.14 o
  17   5   4       13.83      232.48    185.89 o
  18   5   4     3261.91     3756.92    354.05 o
  19   5   4     1495.98     1519.30    460.87 o
  20   5   4     9751.72     9030.44   1330.59 o
  21   5   4     2303.45     2825.02    421.72 o
   0   6   4    45397.59    44829.39    731.54 o
   1   6   4    13388.73    12419.66    195.43 o
   2   6   4     6554.69     6387.59    135.85 o
   3   6   4     5103.77     4680.33    133.20 o
   4   6   4     1363.57     1517.90     95.97 o
   5   6   4     1902.88     2039.18     63.34 o
   6   6   4      909.43      983.08     43.00 o
   7   6   4     5265.51     5416.94     85.34 o
   8   6   4       91.99       30.82     44.53 o
   9   6   4     1386.05     1409.46     83.67 o
  10   6   4     7545.35     7765.91    184.46 o
  11   6   4     3593.12     3664.20    214.91 o
  12   6   4    11415.13    11346.59    514.29 o
  13   6   4     2659.66     2487.62    211.14 o
  14   6   4        3.31      -46.04    124.58 o
  15   6   4     1302.05     1395.45    218.29 o
  16   6   4     1573.29     1809.81    208.76 o
  17   6   4     5181.65     4894.74    613.71 o
  18   6   4      911.17      689.54    267.32 o
  19   6   4       51.22       35.49    193.50 o
  20   6   4       43.77       86.92    219.15 o
   1   7   4     1346.91     1198.18     69.85 o
   2   7   4    20051.56    20345.24    281.55 o
   3   7   4    18819.81    18418.26    260.48 o
   4   7   4    19363.27    18548.27    260.82 o
   5   7   4    13555.57    13756.18    175.41 o
   6   7   4    23815.10    24524.68    244.43 o
   7   7   4     1335.63     1367.37     51.62 o
   8   7   4     4800.64     5075.02    120.56 o
   9   7   4      240.93      197.07     66.29 o
  10   7   4      211.10      368.37     98.16 o
  11   7   4     2243.69     2054.21    180.78 o
  12   7   4     4447.03     4194.84    245.68 o
  13   7   4      434.70      336.30    142.14 o
  14   7   4     1371.69     1783.47    251.06 o
  15   7   4     2257.96     2055.03    215.30 o
  16   7   4       53.01       37.73    151.40 o
  17   7   4       30.86      281.43    162.10 o
  18   7   4     2883.55     3524.53    280.49 o
  19   7   4      424.11      887.15    286.09 o
  20   7   4     1067.08     1039.67    264.81 o
   0   8   4    17895.91    17915.97    337.21 o
   1   8   4    17484.10    17940.39    251.15 o
   2   8   4    24098.29    23920.25    327.14 o
   3   8   4    11799.78    11924.01    203.80 o
   4   8   4    19323.39    19440.57    279.11 o
   5   8   4        1.66       11.77     50.69 o
   6   8   4        2.84      -33.19     40.97 o
   7   8   4     2139.70     2243.13     63.03 o
   8   8   4     8473.52     8622.00    120.93 o
   9   8   4     1075.17     1137.16     66.37 o
  10   8   4     2287.36     2731.32    248.20 o
  11   8   4      570.74      669.71    147.32 o
  12   8   4        8.49     -119.39    119.39 o
  13   8   4      130.02      194.88    138.19 o
  14   8   4      154.77       70.57    142.55 o
  15   8   4      256.26      111.09    162.25 o
  16   8   4      265.69      265.01    165.51 o
  17   8   4       43.95        9.55    153.03 o
  18   8   4      150.06      122.23    168.20 o
  19   8   4       15.70       48.36    180.73 o
  20   8   4       73.96     -179.87    179.87 o
   1   9   4      121.79      102.22     55.92 o
   2   9   4     4837.91     5028.24    143.63 o
   3   9   4     9719.40     9843.96    220.08 o
   4   9   4     1359.47     1203.94     82.48 o
   5   9   4    10113.08     9803.63    178.68 o
   6   9   4     7377.61     7564.82    132.60 o
   7   9   4     2242.14     2366.42     96.62 o
   8   9   4     1157.42     1175.92     62.39 o
   9   9   4      657.75      642.60     72.75 o
  10   9   4      700.43      864.86    173.14 o
  11   9   4     1576.76     1698.21    183.64 o
  12   9   4        0.83        4.40    130.41 o
  13   9   4      350.17      289.72    150.83 o
  14   9   4     2020.63     1891.05    208.19 o
  15   9   4       45.09      105.77    162.37 o
  16   9   4      343.50      362.21    171.29 o
  17   9   4      729.02      637.02    196.00 o
  18   9   4      610.95      681.45    192.73 o
  19   9   4       31.46      131.55    194.49 o
   0  10   4    18250.37    18049.44    561.58 o
   1  10   4       17.45      -64.19     64.19 o
   2  10   4    12751.41    12721.21    232.25 o
   3  10   4      105.67       57.16     63.71 o
   4  10   4      189.73      219.99     68.49 o
   5  10   4      512.03      556.79     87.26 o
   6  10   4     2082.04     2008.05    100.80 o
   7  10   4      377.75      465.77     63.81 o
   8  10   4     9524.56     9584.05    148.84 o
   9  10   4      258.94      280.60     60.66 o
  10  10   4     3942.01     4247.56    244.80 o
  11  10   4      339.26      249.08    152.91 o
  12  10   4      408.16      429.05    158.18 o
  13  10   4       30.06      105.97    162.37 o
  14  10   4      745.73      715.11    172.72 o
  15  10   4      452.73      450.85    167.70 o
  16  10   4     1743.98     1619.44    224.51 o
  17  10   4      163.69      -13.12    165.95 o
  18  10   4      498.19      731.29    241.77 o
   1  11   4     3613.92     3455.70    129.98 o
   2  11   4        1.80        8.69     67.46 o
   3  11   4     3690.92     3538.25    138.04 o
   4  11   4      383.49      397.01     76.96 o
   5  11   4      817.69      785.78     86.01 o
   6  11   4       99.02      258.55     73.06 o
   7  11   4      282.63      346.22     67.46 o
   8  11   4       63.19       -0.25     58.97 o
   9  11   4      346.71      332.68     70.10 o
  10  11   4     1827.45     2278.90    162.94 o
  11  11   4       10.99     -185.57    185.57 o
  12  11   4     2314.70     2128.80    273.24 o
  13  11   4       22.30     -146.63    146.63 o
  14  11   4       56.45       37.12    153.02 o
  15  11   4      273.66      480.51    174.31 o
  16  11   4       50.38      115.35    168.60 o
  17  11   4        4.87      108.92    191.67 o
   0  12   4       32.61      119.99    100.81 o
   1  12   4     1295.43     1226.84     97.92 o
   2  12   4     1584.50     1413.07     99.90 o
   3  12   4     2631.12     2595.03    129.87 o
   4  12   4     1993.39     1797.40    125.35 o
   5  12   4     2386.67     2209.60    119.35 o
   6  12   4     1015.00      995.32     92.38 o
   7  12   4     1108.71     1106.27     88.38 o
   8  12   4      353.39      403.11    100.91 o
   9  12   4      587.96      504.52     86.30 o
  10  12   4      822.41      805.13    135.07 o
  11  12   4      466.88      454.48    182.98 o
  12  12   4     1030.99     1142.50    193.83 o
  13  12   4       19.55      334.59    165.88 o
  14  12   4       36.81      158.20    157.42 o
  15  12   4      199.81      129.86    200.99 o
  16  12   4      783.35     1327.17    263.67 o
   1  13   4      213.87      175.66     78.23 o
   2  13   4       44.29      100.20     78.01 o
   3  13   4      258.87      174.16     85.15 o
   4  13   4      448.35      388.08     88.54 o
   5  13   4      669.46      705.23     94.69 o
   6  13   4     1020.04      950.06    100.12 o
   7  13   4        5.60       -8.02     67.96 o
   8  13   4      298.69      347.07     83.07 o
   9  13   4      161.35      286.88     99.39 o
  10  13   4     1358.04     1375.62    165.25 o
  11  13   4     1009.42      579.62    307.15 o
  12  13   4      805.12      756.13    188.26 o
  13  13   4      244.08      191.22    166.83 o
  14  13   4        5.14      236.70    168.66 o
  15  13   4       11.74      107.86    269.55 o
   0  14   4     8144.92     8012.48    281.59 o
   1  14   4     1689.02     1700.92    119.59 o
   2  14   4     2056.63     2173.40    127.72 o
   3  14   4      670.42      650.50     93.26 o
   4  14   4       11.29       47.69     81.44 o
   5  14   4      189.89      154.89     85.96 o
   6  14   4       49.89       69.28     78.82 o
   7  14   4       43.19      -17.22     73.23 o
   8  14   4      133.38       58.88     82.43 o
   9  14   4        3.80      -95.67     95.67 o
  10  14   4      899.85      678.50    114.29 o
  11  14   4     1987.97     1885.02    259.15 o
  12  14   4     1585.15     1480.67    248.78 o
  13  14   4      718.50      525.10    217.53 o
  14  14   4        0.01       16.05    292.90 o
   1  15   4     1197.12     1181.30    110.67 o
   2  15   4     1469.69     1584.43    119.89 o
   3  15   4     1360.51     1468.63    117.77 o
   4  15   4      146.27      302.08     99.50 o
   5  15   4      245.04      364.76     98.40 o
   6  15   4       35.55      -29.34     81.42 o
   7  15   4        2.75      -26.62     81.04 o
   8  15   4     1012.91     1188.99    132.68 o
   9  15   4       48.13      112.43    100.28 o
  10  15   4     3300.04     3706.02    218.39 o
  11  15   4      170.13      190.65    252.23 o
  12  15   4      204.48      705.33    276.56 o
  13  15   4      250.89      601.57    231.98 o
   0  16   4    10946.12    11211.25    407.71 o
   1  16   4      545.67      657.69    111.53 o
   2  16   4     5276.15     5461.06    195.20 o
   3  16   4     1141.31     1284.36    119.12 o
   4  16   4      635.01      800.22    107.82 o
   5  16   4      269.94      254.73     87.95 o
   6  16   4       83.76      -35.25     86.52 o
   7  16   4      401.35      376.69     98.75 o
   8  16   4     3502.97     3452.07    168.49 o
   9  16   4      209.19      195.42    107.79 o
  10  16   4     2748.85     2883.24    198.86 o
  11  16   4      868.96      637.91    285.19 o
   1  17   4       57.03       38.51     97.52 o
   2  17   4      223.41      367.11    100.45 o
   3  17   4      263.72      220.42     99.26 o
   4  17   4      789.03      722.29    142.75 o
   5  17   4     2885.46     2697.22    143.29 o
   6  17   4     5854.59     5773.77    199.00 o
   7  17   4     1357.60     1381.50    126.02 o
   8  17   4     2267.65     2367.86    142.55 o
   9  17   4        0.05      -50.13    114.77 o
   0  18   4     4755.02     4741.59    301.97 o
   1  18   4     1509.72     1502.67    144.59 o
   2  18   4     2970.57     2598.77    175.56 o
   3  18   4     1800.76     1860.52    142.76 o
   4  18   4     1742.49     1839.07    131.98 o
   5  18   4        8.52      -57.60     90.39 o
   1   1   5    11368.85    12259.72    150.27 o
   2   1   5      342.28      427.59     38.16 o
   3   1   5      658.85      666.95     37.38 o
   4   1   5     6694.66     7124.11     83.27 o
   5   1   5     2569.90     2783.64     64.21 o
   6   1   5      227.53      297.82     56.82 o
   7   1   5     2079.51     2278.16     98.77 o
   8   1   5       64.53      -11.76     82.14 o
   9   1   5      696.32      696.30    118.03 o
  10   1   5      278.46      135.53    103.42 o
  11   1   5      287.73      330.07    109.61 o
  12   1   5     4202.60     4033.49    268.56 o
  13   1   5      266.78       -7.64    134.51 o
  14   1   5     1493.76     1220.42    203.50 o
  15   1   5     3596.27     4129.56    315.64 o
  16   1   5        0.15        4.85    165.75 o
  17   1   5        5.34     -146.26    167.24 o
  18   1   5      250.05      375.89    194.10 o
  19   1   5     1817.12     1442.41    337.48 o
  20   1   5      507.14      631.32    288.31 o
  21   1   5       41.92     -252.23    252.23 o
   0   2   5    20301.96    20186.92    449.71 o
   1   2   5    24605.03    25723.76    272.11 o
   2   2   5    15315.15    15459.10    183.07 o
   3   2   5     7904.78     8626.86    111.18 o
   4   2   5     1856.83     2085.34     45.36 o
   5   2   5    35151.60    37861.98    344.92 o
   6   2   5      858.07      974.89     44.61 o
   7   2   5     6921.20     7229.50    137.80 o
   8   2   5     3275.32     3441.03    101.39 o
   9   2   5       14.47       89.05     76.41 o
  10   2   5       25.22       78.07    101.85 o
  11   2   5     6527.91     6532.06    324.74 o
  12   2   5        6.39      -96.87     96.87 o
  13   2   5      462.15      567.84    137.95 o
  14   2   5     1226.00     1225.14    171.82 o
  15   2   5     5269.36     5253.81    400.84 o
  16   2   5       14.79      -63.43    161.76 o
  17   2   5    13390.15    13100.93    524.39 o
  18   2   5      201.36      351.97    203.27 o
  19   2   5     2270.24     2270.94    296.58 o
  20   2   5       43.69     -328.32    362.39 o
  21   2   5        0.05      -88.92    248.13 o
   1   3   5      340.55      260.04     48.46 o
   2   3   5      317.35      351.64     43.86 o
   3   3   5      336.75      322.47     35.43 o
   4   3   5     3590.45     3691.18     66.01 o
   5   3   5     2267.86     2407.65     61.09 o
   6   3   5     2820.07     3089.08     63.39 o
   7   3   5       58.38      126.63     48.00 o
   8   3   5       93.83      186.02     56.65 o
   9   3   5     2135.45     1910.51    134.10 o
  10   3   5     4522.69     4172.44    184.31 o
  11   3   5     6180.40     6232.80    225.42 o
  12   3   5     1574.25     1558.63    144.94 o
  13   3   5     3474.69     3400.38    226.19 o
  14   3   5     1789.02     1749.96    192.40 o
  15   3   5     4404.02     4018.24    286.83 o
  16   3   5       38.52     -136.05    136.05 o
  17   3   5     1761.58     1345.80    271.49 o
  18   3   5      946.85     1139.49    244.12 o
  19   3   5        3.95      122.66    201.14 o
  20   3   5      863.02     1402.63    273.41 o
  21   3   5      259.02      304.86    225.12 o
   0   4   5    11692.93    12155.46    260.05 o
   1   4   5     2463.18     2447.90     84.37 o
   2   4   5     2903.41     2737.68    106.97 o
   3   4   5    15328.79    15200.12    177.93 o
   4   4   5       38.91       86.54     32.24 o
   5   4   5     1707.01     2029.78     47.17 o
   6   4   5      623.06      706.90     42.73 o
   7   4   5    28922.40    28420.37    307.15 o
   8   4   5     1046.22     1182.15     73.66 o
   9   4   5     6353.84     5947.26    157.63 o
  10   4   5       34.44       56.42     62.60 o
  11   4   5      377.26      491.11    106.38 o
  12   4   5     1969.37     1963.32    222.60 o
  13   4   5      135.00      -39.05    105.32 o
  14   4   5       17.34      -42.78    113.06 o
  15   4   5      904.75      815.60    199.56 o
  16   4   5       12.68     -113.83    179.54 o
  17   4   5     4796.04     4256.97    515.74 o
  18   4   5       19.37     -161.32    164.36 o
  19   4   5     7378.98     7945.64   1071.86 o
  20   4   5      543.35      366.25    287.43 o
  21   4   5     2215.48     2482.94    983.69 o
   1   5   5     1312.30     1429.75     73.03 o
   2   5   5       53.31       38.03     47.50 o
   3   5   5    10299.24    10653.90    155.92 o
   4   5   5      346.08      437.83     40.38 o
   5   5   5    29248.33    29706.98    268.19 o
   6   5   5     3003.14     3230.72     77.71 o
   7   5   5     6233.54     6183.82     99.60 o
   8   5   5        0.30      -18.30     50.81 o
   9   5   5     6391.93     5954.00    146.36 o
  10   5   5     8668.16     8256.10    179.58 o
  11   5   5    15108.54    15669.17    362.23 o
  12   5   5     3326.63     3376.06    195.80 o
  13   5   5    12140.70    12100.20    334.46 o
  14   5   5     1606.37     1430.53    162.93 o
  15   5   5     3252.95     3463.09    220.70 o
  16   5   5      138.43       93.75    166.66 o
  17   5   5      506.66      585.81    225.19 o
  18   5   5      922.47      913.11    298.72 o
  19   5   5       40.15      -66.99    236.51 o
  20   5   5       58.66      170.65    277.40 o
  21   5   5     3435.15     2581.28    406.87 o
   0   6   5     3099.86     3248.77    288.26 o
   1   6   5    26934.01    27565.24    387.30 o
   2   6   5      276.79      236.36     50.96 o
   3   6   5     1072.52     1208.34     67.77 o
   4   6   5     2149.58     2231.76     74.77 o
   5   6   5    18836.17    20755.78    249.54 o
   6   6   5     1266.62     1193.76     47.35 o
   7   6   5    12176.36    12272.86    143.39 o
   8   6   5     4003.64     4221.19    118.52 o
   9   6   5     6708.51     6662.66    164.01 o
  10   6   5     1090.72     1215.86    102.93 o
  11   6   5     2997.76     2924.79    197.33 o
  12   6   5     2831.03     2862.26    344.05 o
  13   6   5     1691.22     1630.92    179.63 o
  14   6   5       33.31       60.22    135.89 o
  15   6   5     4257.48     4281.38    373.38 o
  16   6   5     1913.80     2059.14    218.18 o
  17   6   5    10722.59    11563.43    432.03 o
  18   6   5      767.48      964.93    232.35 o
  19   6   5     8253.53     8292.81    497.88 o
  20   6   5      174.73      128.47    221.35 o
   1   7   5     4290.76     3492.66    113.48 o
   2   7   5     1887.63     1880.88     83.98 o
   3   7   5    45502.91    44587.95    496.21 o
   4   7   5     1339.03     1351.66     78.02 o
   5   7   5    27595.47    28254.28    306.81 o
   6   7   5     1598.17     1659.55     58.86 o
   7   7   5      208.02      192.32     40.18 o
   8   7   5      581.15      699.07     59.98 o
   9   7   5     1027.76     1058.49     87.45 o
  10   7   5      142.05       33.92     92.13 o
  11   7   5     1931.31     2216.40    186.07 o
  12   7   5     2241.92     2538.72    204.24 o
  13   7   5    16194.10    16983.34    456.36 o
  14   7   5      817.42      698.03    162.81 o
  15   7   5    16249.23    16549.09    570.80 o
  16   7   5        6.05      -80.55    141.85 o
  17   7   5       10.11     -131.44    154.50 o
  18   7   5      244.14      308.16    167.77 o
  19   7   5     6912.89     7272.53    471.31 o
  20   7   5        6.56      -33.38    211.73 o
   0   8   5     1177.29     1229.16    115.40 o
   1   8   5    20435.07    19140.28    282.02 o
   2   8   5      728.62      656.59     65.91 o
   3   8   5      143.50      206.03     56.15 o
   4   8   5      716.99      946.13     75.55 o
   5   8   5     3690.92     3885.79    110.00 o
   6   8   5     4073.13     4409.99    101.75 o
   7   8   5     4498.91     4428.55     89.79 o
   8   8   5      597.21      647.35     55.37 o
   9   8   5     5395.65     5651.61    141.32 o
  10   8   5     2351.68     2476.61    178.58 o
  11   8   5     3003.34     2863.15    212.75 o
  12   8   5      320.72      219.59    138.05 o
  13   8   5     1160.03     1317.46    181.35 o
  14   8   5      515.65      701.05    245.34 o
  15   8   5      770.00      872.29    211.01 o
  16   8   5     1344.25     1635.65    211.96 o
  17   8   5    11715.38    11554.74    428.06 o
  18   8   5      842.23      987.55    206.51 o
  19   8   5     3847.88     4155.82    380.34 o
   1   9   5     9258.58     9546.00    225.17 o
   2   9   5        3.27      -13.56     55.07 o
   3   9   5    32944.00    32607.71    402.02 o
   4   9   5     1470.09     1274.87     87.48 o
   5   9   5    32620.40    33438.24    403.70 o
   6   9   5      130.03      161.74     57.98 o
   7   9   5    12728.49    13068.34    225.37 o
   8   9   5     1078.59     1067.58     59.21 o
   9   9   5      178.96       72.48     71.15 o
  10   9   5      198.70      136.50    139.10 o
  11   9   5    22562.46    23095.96    705.27 o
  12   9   5       62.47      -57.49    128.21 o
  13   9   5    16759.36    16498.78    760.77 o
  14   9   5       26.63      154.25    149.61 o
  15   9   5     5710.43     6340.47    339.76 o
  16   9   5      388.04      319.60    167.46 o
  17   9   5      940.61     1628.97    226.63 o
  18   9   5       58.52     -105.14    163.45 o
  19   9   5     1779.19     1750.59    475.69 o
   0  10   5     3631.59     3651.82    191.99 o
   1  10   5    13982.60    13732.90    245.52 o
   2  10   5     1530.52     1510.02     92.64 o
   3  10   5    19218.98    18449.50    274.85 o
   4  10   5     1226.29     1153.39     89.20 o
   5  10   5     1300.94     1228.99     93.18 o
   6  10   5      797.15      721.81     75.90 o
   7  10   5    23793.77    23991.22    323.01 o
   8  10   5       42.80       19.27     54.01 o
   9  10   5    34445.41    35321.39    399.59 o
  10  10   5      139.30      335.42    153.25 o
  11  10   5     3523.05     3794.96    284.32 o
  12  10   5        9.32      -87.85    130.51 o
  13  10   5     2203.07     2392.60    222.28 o
  14  10   5      466.60      274.54    157.36 o
  15  10   5      842.70     1065.21    196.63 o
  16  10   5       41.73       36.49    226.03 o
  17  10   5     3577.77     3493.14    291.17 o
  18  10   5        0.39      -11.63    203.86 o
   1  11   5      794.61      702.44     81.85 o
   2  11   5      272.15      258.58     70.35 o
   3  11   5     8977.91     8763.21    189.54 o
   4  11   5     2527.22     2782.76    126.25 o
   5  11   5    29713.81    29365.92    409.90 o
   6  11   5     2325.48     2400.00    112.37 o
   7  11   5    18692.47    18214.50    344.88 o
   8  11   5     2834.67     3028.57    102.23 o
   9  11   5      140.48      109.25     72.30 o
  10  11   5       69.68      -40.57    103.62 o
  11  11   5     4686.99     4875.52    325.71 o
  12  11   5        0.15      107.06    145.87 o
  13  11   5     1261.37     1533.40    207.18 o
  14  11   5      168.04      420.42    186.69 o
  15  11   5     4351.81     4589.04    310.36 o
  16  11   5        3.45     -150.40    150.40 o
  17  11   5     2277.60     2481.30    308.74 o
   0  12   5      185.18      303.53    115.88 o
   1  12   5    32192.01    31390.74    461.56 o
   2  12   5       10.52      -67.07     67.07 o
   3  12   5    11939.56    12073.16    232.10 o
   4  12   5      136.68       39.34     70.74 o
   5  12   5      332.78      295.11     81.53 o
   6  12   5     1822.49     1754.54    106.57 o
   7  12   5     8861.50     8878.43    194.61 o
   8  12   5      702.77      665.51     75.50 o
   9  12   5    17251.53    17063.74    309.28 o
  10  12   5        3.65      -41.56    175.08 o
  11  12   5    10229.15    11328.72    529.16 o
  12  12   5      217.71      205.88    153.73 o
  13  12   5      510.60      548.41    175.06 o
  14  12   5     1607.66     1406.94    216.22 o
  15  12   5     4700.48     4815.34    379.53 o
  16  12   5     1178.87      825.40    258.66 o
   1  13   5     5768.51     5308.32    219.62 o
   2  13   5     4519.71     4516.62    161.80 o
   3  13   5    34164.08    33423.85    449.62 o
   4  13   5     3486.93     3720.50    164.36 o
   5  13   5    18584.54    18650.44    302.73 o
   6  13   5     1407.72     1380.62    104.74 o
   7  13   5     8515.14     8912.51    204.06 o
   8  13   5     1003.07      747.25     91.46 o
   9  13   5     3034.58     3350.66    159.87 o
  10  13   5       35.12      -53.29    119.14 o
  11  13   5        6.17      296.98    184.31 o
  12  13   5       64.68       66.67    223.94 o
  13  13   5     7236.98     6956.66    445.76 o
  14  13   5      231.37      627.51    286.61 o
  15  13   5     6605.98     7302.36    464.52 o
   0  14   5      660.83      686.28    148.64 o
   1  14   5    21362.13    21459.71    364.33 o
   2  14   5     1517.73     1588.62    115.56 o
   3  14   5    10288.16    10000.28    226.31 o
   4  14   5       27.22      104.56     79.45 o
   5  14   5       24.79      -65.13     79.07 o
   6  14   5     1126.48     1021.06     98.81 o
   7  14   5     7448.82     7401.69    184.31 o
   8  14   5        0.02       64.92     82.64 o
   9  14   5    11507.77    11708.91    446.94 o
  10  14   5      145.62       42.89    146.34 o
  11  14   5     4873.21     5225.44    589.72 o
  12  14   5        8.40     -148.12    336.98 o
  13  14   5      401.37      548.02    237.16 o
  14  14   5      401.19      191.74    269.01 o
   1  15   5      319.61      278.47     99.58 o
   2  15   5       53.16        6.94     84.40 o
   3  15   5     5992.06     6137.01    199.93 o
   4  15   5     1765.00     1749.81    139.64 o
   5  15   5    17271.42    17235.74    307.34 o
   6  15   5      149.67      174.39     85.44 o
   7  15   5     8523.38     8559.50    195.94 o
   8  15   5      219.96      191.92     91.95 o
   9  15   5      138.10      238.38    105.26 o
  10  15   5      308.23      123.65    120.20 o
  11  15   5     4620.53     4552.75    327.87 o
  12  15   5       28.19      251.94    579.81 o
   0  16   5        0.71     -108.85    227.46 o
   1  16   5     2986.79     2719.93    159.74 o
   2  16   5      182.94      229.55     99.53 o
   3  16   5     3625.46     3499.27    161.58 o
   4  16   5       34.61      122.77     89.07 o
   5  16   5      599.81      522.52    107.74 o
   6  16   5      159.27       54.81     81.64 o
   7  16   5     6726.89     7112.95    190.76 o
   8  16   5      669.35      668.97    107.66 o
   9  16   5    12271.47    12213.42    423.83 o
  10  16   5       10.64       44.73    117.91 o
  11  16   5     1102.11      862.55    316.76 o
   1  17   5      359.71      351.93    108.71 o
   2  17   5        4.30       12.77     98.63 o
   3  17   5     3281.23     3257.14    174.58 o
   4  17   5      295.92      150.73     96.12 o
   5  17   5    10038.11     9900.34    260.52 o
   6  17   5      162.32       59.91     86.90 o
   7  17   5     2034.08     2086.76    140.63 o
   8  17   5      351.33      511.36    106.41 o
   0  18   5       64.92      146.46    154.41 o
   1  18   5      795.39      683.84    124.44 o
   2  18   5      156.14       45.65    106.45 o
   3  18   5      317.21      422.38    113.78 o
   4  18   5       45.10        7.52    101.84 o
   5  18   5     1859.70     1772.50    147.41 o
   0   0   6    58169.41    57811.71   1010.13 o
   1   0   6   105627.29   103902.63   1238.70 o
   2   0   6    13933.22    13889.87    243.68 o
   3   0   6    26257.07    26378.45    336.31 o
   4   0   6    57603.89    61150.04    656.41 o
   5   0   6     2784.58     2607.20     83.89 o
   6   0   6    12981.84    13136.56    207.59 o
   7   0   6     4871.23     4386.65    258.36 o
   8   0   6    16397.60    17019.40    491.75 o
   9   0   6    19046.94    18171.47    522.53 o
  10   0   6    37770.81    36190.98   1432.18 o
  11   0   6     9271.96     8821.03    609.54 o
  12   0   6     7045.20     7443.36    584.76 o
  13   0   6     1421.90     1199.26    336.98 o
  14   0   6     7017.50     6779.30    669.01 o
  15   0   6     4728.63     4940.77    599.63 o
  16   0   6    21760.64    22067.43   1184.40 o
  17   0   6    12027.38    12042.19    901.93 o
  18   0   6    17426.85    15962.09   1030.77 o
  19   0   6     1015.70      842.46    441.05 o
  20   0   6     3451.71     4063.62    683.88 o
  21   0   6     2844.90     3136.92    609.54 o
   1   1   6     3861.13     4274.46    106.59 o
   2   1   6    84038.72    83499.61    789.70 o
   3   1   6     8126.33     7831.07    108.56 o
   4   1   6    45220.04    44687.08    357.95 o
   5   1   6     3532.77     3256.28     88.34 o
   6   1   6     1312.09      880.98     47.96 o
   7   1   6    22957.94    24214.63    407.97 o
   8   1   6      504.60      636.65     79.42 o
   9   1   6     3986.98     3888.53    163.88 o
  10   1   6     6209.22     6006.49    248.10 o
  11   1   6        3.54      154.18    106.59 o
  12   1   6    24252.41    23774.12    629.71 o
  13   1   6     1172.47     1562.97    204.00 o
  14   1   6    25429.68    25611.75    698.99 o
  15   1   6     2182.34     2156.60    245.82 o
  16   1   6     8988.99     7170.30   1067.94 o
  17   1   6       24.14      297.57    225.84 o
  18   1   6     2545.40     2402.54    579.81 o
  19   1   6      425.79      482.70    273.26 o
  20   1   6     8578.10     7679.46    618.48 o
  21   1   6      191.39      -33.29    259.63 o
   0   2   6     4658.52     4253.79    108.78 o
   1   2   6    15331.98    14909.38    182.02 o
   2   2   6    22145.31    21832.71    243.88 o
   3   2   6    15404.67    15512.67    170.59 o
   4   2   6     3215.56     3393.02     62.86 o
   5   2   6        2.37       -4.71     27.50 o
   6   2   6     4694.63     4528.79     77.25 o
   7   2   6    11275.14    10732.79    272.77 o
   8   2   6    41844.89    41161.47    580.98 o
   9   2   6    17067.78    16814.87    297.79 o
  10   2   6    13451.86    13539.61    299.78 o
  11   2   6     2446.43     2070.11    174.47 o
  12   2   6      115.74       47.32    111.52 o
  13   2   6       76.64      131.17    125.17 o
  14   2   6     2205.49     2355.65    209.50 o
  15   2   6      142.83      165.48    163.59 o
  16   2   6     8597.29     7955.31    425.65 o
  17   2   6     4279.72     3908.08    330.93 o
  18   2   6     7662.18     7481.15    450.57 o
  19   2   6      886.05      582.64    463.35 o
  20   2   6     4329.65     4204.86    483.57 o
  21   2   6        0.74       92.09    740.87 o
   1   3   6      123.59      190.99     41.99 o
   2   3   6     2141.93     2224.70     70.81 o
   3   3   6     4625.78     4104.45     89.44 o
   4   3   6    42433.35    42219.38    359.00 o
   5   3   6    36074.57    35663.95    285.49 o
   6   3   6    17628.58    16283.29    177.18 o
   7   3   6    13920.17    14093.20    171.72 o
   8   3   6      237.93      208.85     53.74 o
   9   3   6      566.56      773.38     84.76 o
  10   3   6    11845.86    12002.06    209.37 o
  11   3   6     9192.84     8976.39    257.67 o
  12   3   6    25806.46    24646.07    557.74 o
  13   3   6     1485.73     1743.07    234.61 o
  14   3   6    10829.16    11204.20    556.49 o
  15   3   6      584.10      588.45    160.24 o
  16   3   6     1711.13     1886.65    245.92 o
  17   3   6       21.75       27.62    172.24 o
  18   3   6       58.14       -3.25    184.72 o
  19   3   6      998.40     1110.29    252.67 o
  20   3   6     1519.91     1480.51    276.89 o
  21   3   6     2254.76     2611.19    431.14 o
   0   4   6    11815.79    10984.70    210.34 o
   1   4   6     1717.89     1458.23     72.12 o
   2   4   6    33378.18    32377.26    365.70 o
   3   4   6      119.14       19.24     37.19 o
   4   4   6      521.33      573.04     41.03 o
   5   4   6      265.53      370.18     33.15 o
   6   4   6    20876.89    21603.65    198.10 o
   7   4   6     2809.64     2820.68     65.82 o
   8   4   6    30650.10    30738.00    362.05 o
   9   4   6     4398.69     4563.50    121.64 o
  10   4   6    23818.96    23724.05    364.30 o
  11   4   6     1676.45     1673.79    141.41 o
  12   4   6     4752.24     5010.31    221.89 o
  13   4   6       87.78     -103.70    103.70 o
  14   4   6     4681.43     4604.18    274.06 o
  15   4   6      125.38      -52.68    136.71 o
  16   4   6    10411.20     9396.61    740.32 o
  17   4   6     1672.47     1628.42    217.45 o
  18   4   6     5788.90     6121.47    416.73 o
  19   4   6      956.87      989.03    246.46 o
  20   4   6     4248.12     3856.98    447.72 o
  21   4   6     1487.79     1000.05    339.38 o
   1   5   6    10509.67    10463.47    177.98 o
   2   5   6     8390.70     7608.33    160.85 o
   3   5   6    35830.95    34883.41    371.74 o
   4   5   6    18583.64    18027.50    200.57 o
   5   5   6    17578.75    17810.66    182.24 o
   6   5   6    11698.25    11710.22    123.01 o
   7   5   6      555.67      463.56     43.47 o
   8   5   6     3086.10     3204.42     88.51 o
   9   5   6     2362.72     2364.15     95.93 o
  10   5   6       93.69      117.43     69.66 o
  11   5   6    13935.92    13391.42    329.98 o
  12   5   6      962.60     1010.08    140.65 o
  13   5   6    16173.65    15928.28    386.17 o
  14   5   6     8100.34     7679.82    307.39 o
  15   5   6     7895.30     8329.19    305.25 o
  16   5   6     1033.16      788.62    218.16 o
  17   5   6       28.02     -169.95    169.95 o
  18   5   6     2884.90     3200.56    319.33 o
  19   5   6     3175.23     3785.35    812.72 o
  20   5   6     1136.03     1334.42    342.63 o
   0   6   6    79517.23    77962.04   1211.02 o
   1   6   6       82.50      119.93     52.97 o
   2   6   6    35085.85    34956.23    451.01 o
   3   6   6      369.82      578.65     62.44 o
   4   6   6       65.58       80.14     41.15 o
   5   6   6       39.01      -18.15     36.63 o
   6   6   6     5288.15     5464.47     88.87 o
   7   6   6       17.60       34.54     37.20 o
   8   6   6     2601.95     2648.77     80.11 o
   9   6   6       28.52      109.45     59.56 o
  10   6   6     9000.68     8676.53    222.44 o
  11   6   6        6.03       47.38    106.88 o
  12   6   6     9761.90     9173.99    326.55 o
  13   6   6     1283.81     1105.84    166.37 o
  14   6   6       76.27     -125.99    125.99 o
  15   6   6      137.31      352.76    150.35 o
  16   6   6     7111.53     7610.87    352.26 o
  17   6   6     1589.42     2210.09    275.13 o
  18   6   6     2434.78     2201.48    322.66 o
  19   6   6      687.94      560.81    259.11 o
  20   6   6       53.71       43.28    281.81 o
   1   7   6      373.94      203.54     59.94 o
   2   7   6     5056.04     4601.16    129.79 o
   3   7   6     4940.20     4581.99    129.62 o
   4   7   6    19369.17    18829.24    245.43 o
   5   7   6      940.29      968.22     56.05 o
   6   7   6    13332.42    13506.96    159.43 o
   7   7   6        1.59      -34.05     34.05 o
   8   7   6     6392.36     6396.62    117.00 o
   9   7   6     1608.33     1519.94     73.09 o
  10   7   6        4.29      -22.89     88.92 o
  11   7   6     2574.86     2624.36    198.61 o
  12   7   6     4622.51     4776.83    259.85 o
  13   7   6     3204.59     3550.95    239.43 o
  14   7   6     1409.29     1806.22    339.73 o
  15   7   6     3093.72     3417.38    278.11 o
  16   7   6       97.96      250.43    156.32 o
  17   7   6       93.36      -84.31    150.11 o
  18   7   6      254.81       90.18    199.73 o
  19   7   6     1007.13     1706.61    284.20 o
  20   7   6      694.98     1009.69    255.86 o
   0   8   6    14428.55    14252.79    385.10 o
   1   8   6       17.92       64.76     59.71 o
   2   8   6     9503.37     9385.22    186.52 o
   3   8   6      211.57      249.81     59.15 o
   4   8   6     6635.88     6288.63    170.54 o
   5   8   6     1358.26     1305.90     71.12 o
   6   8   6     1368.10     1518.79     63.56 o
   7   8   6     5363.70     5344.68    110.65 o
   8   8   6     8366.88     8233.15    124.54 o
   9   8   6    11442.66    11212.27    204.13 o
  10   8   6     3645.37     3758.79    209.22 o
  11   8   6     1085.92     1196.32    162.95 o
  12   8   6       80.22      116.57    126.90 o
  13   8   6      890.51      805.46    165.87 o
  14   8   6      163.74       92.28    140.00 o
  15   8   6     5865.97     5589.56    316.73 o
  16   8   6       66.11     -117.40    155.49 o
  17   8   6      413.91       86.08    161.84 o
  18   8   6      144.14      292.46    331.75 o
  19   8   6     2378.40     2747.67    325.68 o
   1   9   6       93.03       42.47     62.41 o
   2   9   6       30.38      -59.97     59.97 o
   3   9   6      722.02      756.12     74.06 o
   4   9   6     6247.40     6053.38    147.68 o
   5   9   6       58.80      132.19     57.36 o
   6   9   6    20655.39    20491.69    260.57 o
   7   9   6        3.09       23.58     49.01 o
   8   9   6     3014.59     3182.62     98.90 o
   9   9   6      942.73     1001.11     78.31 o
  10   9   6     4190.97     4266.85    175.72 o
  11   9   6      586.89      714.71    249.05 o
  12   9   6      958.82      984.38    166.84 o
  13   9   6        0.33       -7.35    148.06 o
  14   9   6      293.27      349.07    166.75 o
  15   9   6      101.35      155.53    152.96 o
  16   9   6     1219.06     1393.99    210.66 o
  17   9   6      424.09      728.72    190.09 o
  18   9   6        3.16      196.50    212.68 o
   0  10   6     4389.21     4329.55    211.71 o
   1  10   6      126.93      127.18     68.51 o
   2  10   6     2548.32     2548.74    119.11 o
   3  10   6      484.58      422.74     71.20 o
   4  10   6      978.95      970.89     82.39 o
   5  10   6      388.05      284.64     67.21 o
   6  10   6      735.56      802.59     76.17 o
   7  10   6     6302.48     6293.80    148.71 o
   8  10   6      414.76      447.54     55.01 o
   9  10   6     1708.39     1618.84    107.62 o
  10  10   6      474.17      574.74    112.35 o
  11  10   6       12.53        7.35    146.21 o
  12  10   6       58.14       -6.05    138.50 o
  13  10   6     1087.46     1302.21    194.54 o
  14  10   6       13.19       11.81    152.19 o
  15  10   6     2226.87     2509.10    241.34 o
  16  10   6        2.97      148.60    167.31 o
  17  10   6     1824.22     2302.95    293.71 o
  18  10   6       16.01     -203.65    238.21 o
   1  11   6      622.30      423.83     81.79 o
   2  11   6      517.10      523.90     83.12 o
   3  11   6      853.86      846.57     86.04 o
   4  11   6     1594.00     1660.04    102.24 o
   5  11   6     2827.01     2975.62    123.71 o
   6  11   6      224.58      241.77     69.67 o
   7  11   6     9123.17     8840.90    178.74 o
   8  11   6      197.52       99.41     63.57 o
   9  11   6       32.15      -81.31     81.31 o
  10  11   6       40.68       47.55    108.20 o
  11  11   6      256.28      321.73    163.73 o
  12  11   6      315.91      272.35    148.35 o
  13  11   6       59.67      156.75    152.08 o
  14  11   6     1750.01     2056.54    224.05 o
  15  11   6      237.00      543.32    219.19 o
  16  11   6       96.68     -118.11    188.25 o
  17  11   6      183.65      183.05    278.56 o
   0  12   6      959.03     1121.43    146.29 o
   1  12   6     3061.77     2775.86    137.64 o
   2  12   6     1959.79     1938.31    121.53 o
   3  12   6     1184.67     1412.73    102.86 o
   4  12   6     2484.33     2219.62    117.98 o
   5  12   6     1501.33     1454.91    117.73 o
   6  12   6       12.88       27.30     68.11 o
   7  12   6      417.02      366.45     76.14 o
   8  12   6      358.72      312.79     70.64 o
   9  12   6       14.23      -76.87     76.87 o
  10  12   6        3.47      -47.84    120.17 o
  11  12   6      319.94      199.68    170.36 o
  12  12   6      182.97      -27.29    223.53 o
  13  12   6      101.59      364.02    196.10 o
  14  12   6       33.32      -24.07    213.59 o
  15  12   6      874.93      882.77    269.66 o
  16  12   6      871.82      759.50    299.82 o
   1  13   6      183.04       61.41     83.17 o
   2  13   6      125.00       59.68     81.84 o
   3  13   6      170.87      226.15     83.01 o
   4  13   6     1507.20     1432.30    108.77 o
   5  13   6      604.54      575.30    122.27 o
   6  13   6      805.11      734.58     89.25 o
   7  13   6      417.90      284.36     78.08 o
   8  13   6       19.61      -28.08     64.64 o
   9  13   6       49.45      174.37     85.55 o
  10  13   6      266.29      -95.70    207.11 o
  11  13   6      267.31       69.11    403.88 o
  12  13   6       91.77      359.51    251.00 o
  13  13   6       90.86     -179.80    179.80 o
  14  13   6       30.00      330.41    210.10 o
  15  13   6      447.50      566.83    239.34 o
   0  14   6     1602.30     1728.40    202.82 o
   1  14   6      791.58      711.82    106.21 o
   2  14   6      606.66      480.93     99.64 o
   3  14   6       33.64      117.97     96.46 o
   4  14   6      929.79      999.40    104.00 o
   5  14   6      706.19      820.71    105.24 o
   6  14   6      125.95       13.09     78.03 o
   7  14   6      550.88      530.16     93.16 o
   8  14   6      702.89      760.92     88.39 o
   9  14   6      683.60      699.02    104.80 o
  10  14   6       75.28     -139.74    139.74 o
  11  14   6      526.99      515.28    374.15 o
  12  14   6     2574.75     2655.47    372.59 o
  13  14   6      146.59      307.37    215.37 o
  14  14   6      464.68      168.83    287.26 o
   1  15   6        0.10        2.85     90.39 o
   2  15   6     1593.88     1427.59    127.11 o
   3  15   6       98.64      -70.16     87.74 o
   4  15   6     7165.98     6956.48    223.48 o
   5  15   6      219.54      365.25     96.84 o
   6  15   6     1517.45     1494.19    115.30 o
   7  15   6      939.42      984.23     98.81 o
   8  15   6      992.72      842.51    101.79 o
   9  15   6       19.79       12.28     94.55 o
  10  15   6     1102.41     1174.02    197.42 o
  11  15   6       41.37        6.54    134.21 o
  12  15   6      863.29     1272.80    311.63 o
   0  16   6      545.09      732.88    178.11 o
   1  16   6       25.75      131.58    100.10 o
   2  16   6     2909.48     2806.26    161.95 o
   3  16   6       71.07      -40.59     93.75 o
   4  16   6     1365.36     1491.35    134.25 o
   5  16   6      937.33      973.06    114.26 o
   6  16   6       47.51      -74.59     85.64 o
   7  16   6     2676.32     2631.64    152.14 o
   8  16   6      244.27      304.46     99.91 o
   9  16   6     2826.17     3170.81    169.14 o
  10  16   6      625.33      828.36    142.46 o
   1  17   6      194.20       98.89    101.71 o
   2  17   6       74.31      151.21    104.13 o
   3  17   6       28.14        8.84     97.81 o
   4  17   6     1576.23     1738.46    143.71 o
   5  17   6      559.85      487.36    113.00 o
   6  17   6     5571.30     5851.81    284.34 o
   7  17   6        3.67      -58.43     85.68 o
   8  17   6     1980.41     2101.09    141.29 o
   0  18   6     3402.10     3640.71    272.46 o
   1  18   6       14.52       12.79    103.85 o
   2  18   6     1621.15     1766.85    151.88 o
   3  18   6      109.74       -5.11    105.64 o
   4  18   6      592.16      525.18    129.20 o
   1   1   7       85.76       99.69     41.83 o
   2   1   7    20602.22    20786.83    224.49 o
   3   1   7      993.30     1029.90     49.76 o
   4   1   7     6195.23     6627.16    100.48 o
   5   1   7       19.96       42.49     26.17 o
   6   1   7     5911.84     6244.75    102.97 o
   7   1   7      634.95      766.35     48.67 o
   8   1   7        2.35       90.88     67.57 o
   9   1   7      277.35      347.13     76.03 o
  10   1   7     3836.15     3684.38    155.68 o
  11   1   7       69.20      -40.74    126.70 o
  12   1   7      188.28      283.71    260.17 o
  13   1   7      305.62      728.09    222.33 o
  14   1   7     5624.34     5669.42    706.18 o
  15   1   7      823.55      812.29    241.71 o
  16   1   7      213.90     -149.09    184.52 o
  17   1   7      278.13      -59.67    214.46 o
  18   1   7        4.80       74.49    215.90 o
  19   1   7     2313.51     2123.77    367.59 o
  20   1   7       69.81      158.19    264.13 o
  21   1   7      250.50      333.01    266.25 o
   0   2   7    27170.68    26343.68    367.33 o
   1   2   7     3727.61     3518.84     81.65 o
   2   2   7    22283.95    22320.32    253.76 o
   3   2   7    11572.77    11919.10    153.79 o
   4   2   7        0.27       -6.14     34.42 o
   5   2   7      115.11      144.38     27.71 o
   6   2   7      349.83      302.03     44.58 o
   7   2   7     3307.37     3545.66     73.21 o
   8   2   7      782.13     1034.16     98.78 o
   9   2   7     1781.21     1839.69    110.44 o
  10   2   7      638.12      442.74     78.95 o
  11   2   7      406.43      391.49    122.90 o
  12   2   7     3128.50     3037.61    214.52 o
  13   2   7      859.00     1068.79    188.37 o
  14   2   7        3.24      -64.63    203.29 o
  15   2   7       75.46      132.11    161.11 o
  16   2   7     2515.15     2342.29    346.86 o
  17   2   7      542.26      168.64    230.00 o
  18   2   7        2.17     -204.79    204.79 o
  19   2   7      601.27     1040.68    301.36 o
  20   2   7      897.68     1026.75    763.17 o
  21   2   7        2.46      367.82    304.77 o
   1   3   7      614.24      585.77     59.30 o
   2   3   7     5674.23     5966.33    112.12 o
   3   3   7    10113.20    10521.71    160.35 o
   4   3   7     9626.00     9841.03    130.13 o
   5   3   7     1785.52     1787.30     49.95 o
   6   3   7     5167.45     4854.61     82.37 o
   7   3   7     1126.65     1360.29     50.21 o
   8   3   7     2431.28     2473.09     88.86 o
   9   3   7     2841.31     2869.31    117.93 o
  10   3   7     1778.49     1874.05    103.21 o
  11   3   7    11271.76    11356.15    339.92 o
  12   3   7     3594.05     3415.74    222.45 o
  13   3   7    17890.28    17664.53    472.08 o
  14   3   7        3.50      -63.17    124.19 o
  15   3   7     1837.95     1691.20    204.15 o
  16   3   7      210.26      126.38    178.06 o
  17   3   7        8.13      127.13    179.26 o
  18   3   7      189.50     -124.70    180.50 o
  19   3   7     2084.80     2128.83    368.68 o
  20   3   7      229.83       53.49    246.58 o
  21   3   7     1897.88     1857.68    584.76 o
   0   4   7    16969.10    17109.13    403.52 o
   1   4   7     2028.93     1953.93     93.22 o
   2   4   7    19490.32    18902.13    245.64 o
   3   4   7      101.16      122.33     43.88 o
   4   4   7    15949.81    15842.27    174.29 o
   5   4   7      457.18      444.98     37.04 o
   6   4   7     1380.79     1511.90     46.55 o
   7   4   7     2125.23     2137.31     64.53 o
   8   4   7    22904.52    23144.45    260.05 o
   9   4   7      114.87      142.73     52.70 o
  10   4   7    22332.70    22275.55    350.88 o
  11   4   7       22.88       45.33     88.96 o
  12   4   7      165.46       61.82     96.40 o
  13   4   7        3.78      -92.96    117.97 o
  14   4   7     2141.94     1656.57    194.28 o
  15   4   7        0.08     -131.61    131.61 o
  16   4   7      151.74      -76.97    143.02 o
  17   4   7     1339.26     1234.19    199.27 o
  18   4   7      175.62      107.22    203.16 o
  19   4   7     1049.09     1360.48    260.68 o
  20   4   7     1293.42     1213.13    272.98 o
  21   4   7     1085.28     1382.79    358.55 o
   1   5   7      230.95      179.83     54.42 o
   2   5   7    12840.50    13355.19    199.19 o
   3   5   7      669.47      835.43     63.58 o
   4   5   7    25863.99    25787.51    279.24 o
   5   5   7     1242.66     1184.16     54.29 o
   6   5   7    26189.55    25443.42    230.66 o
   7   5   7      405.86      399.95     39.58 o
   8   5   7     7537.95     7362.74    116.78 o
   9   5   7     3976.91     4091.31    115.37 o
  10   5   7       63.70      140.17     64.88 o
  11   5   7      897.40     1088.55    126.30 o
  12   5   7     1975.28     2104.44    159.96 o
  13   5   7     2039.82     2038.26    166.44 o
  14   5   7       20.20       -4.04    109.27 o
  15   5   7      424.72      633.22    160.85 o
  16   5   7      788.73      560.81    259.65 o
  17   5   7      228.25      199.50    179.54 o
  18   5   7      273.24      161.10    290.25 o
  19   5   7      381.87      249.73    287.43 o
  20   5   7     1267.68     1209.57    344.42 o
   0   6   7    47933.00    49628.52    820.14 o
   1   6   7     6467.73     6434.74    164.35 o
   2   6   7    10114.50     9598.28    177.99 o
   3   6   7      117.98      138.38     44.59 o
   4   6   7     7836.09     8477.51    136.61 o
   5   6   7     4794.88     5115.23    101.45 o
   6   6   7       27.83        2.63     35.72 o
   7   6   7    10365.15    10429.55    132.43 o
   8   6   7     4261.96     4593.69     96.81 o
   9   6   7     1059.61     1060.99     67.79 o
  10   6   7     8890.27     8943.67    206.55 o
  11   6   7     4567.71     4253.98    409.86 o
  12   6   7     1519.74     1860.22    176.66 o
  13   6   7      459.52      534.33    143.67 o
  14   6   7       87.81       41.67    127.71 o
  15   6   7     2581.74     2217.46    211.13 o
  16   6   7      942.44     1109.22    190.56 o
  17   6   7     5728.56     6021.09    408.31 o
  18   6   7      938.93      971.97    240.76 o
  19   6   7     1797.65     1603.16    277.44 o
  20   6   7       48.98        6.90    212.51 o
   1   7   7     2067.49     1919.42     93.10 o
   2   7   7    44450.08    44489.21    535.63 o
   3   7   7      914.47      976.86     76.10 o
   4   7   7    28147.50    27289.46    335.17 o
   5   7   7     1324.49     1602.96     67.89 o
   6   7   7     3579.62     3592.49     85.41 o
   7   7   7       19.70       55.79     34.06 o
   8   7   7     1907.25     1997.33     98.59 o
   9   7   7       35.00       14.59     51.53 o
  10   7   7       46.11      -12.25     83.89 o
  11   7   7        0.49     -105.51    105.51 o
  12   7   7    10082.95     9740.96    333.05 o
  13   7   7     2886.39     3194.48    276.98 o
  14   7   7    15225.13    15725.05    448.95 o
  15   7   7      638.18      934.64    254.64 o
  16   7   7     2472.71     3020.64    249.53 o
  17   7   7      644.64      382.53    205.65 o
  18   7   7     1498.23     2037.86    287.56 o
  19   7   7       85.09      300.08    214.78 o
   0   8   7    27601.33    27254.86    528.35 o
   1   8   7    24078.81    23939.94    338.52 o
   2   8   7     7427.21     7340.08    167.24 o
   3   8   7        1.17       -7.18     64.62 o
   4   8   7     2459.00     2403.86    102.01 o
   5   8   7      134.36       99.07     47.96 o
   6   8   7     4285.31     4458.54    120.90 o
   7   8   7     6895.29     6753.70    116.51 o
   8   8   7     3995.04     4168.10     96.23 o
   9   8   7     8974.89     8925.76    184.38 o
  10   8   7    11711.38    12045.63    300.62 o
  11   8   7     2928.51     3010.54    212.94 o
  12   8   7     4583.59     4949.59    266.48 o
  13   8   7      152.49      363.87    168.81 o
  14   8   7     1301.57     1088.62    178.04 o
  15   8   7     2462.23     2634.05    237.86 o
  16   8   7     7359.96     7653.96    657.03 o
  17   8   7     5739.82     5966.77    416.92 o
  18   8   7     6190.92     6176.15    579.02 o
  19   8   7     1565.47     1011.93    559.99 o
   1   9   7       57.70       56.00     64.90 o
   2   9   7     5613.97     5464.01    156.98 o
   3   9   7       77.49       65.49     70.94 o
   4   9   7    14885.69    14786.59    250.99 o
   5   9   7      379.34      339.15     63.54 o
   6   9   7     9723.27     9400.47    164.97 o
   7   9   7     4711.21     4775.14    114.88 o
   8   9   7      255.84      198.23     58.04 o
   9   9   7      244.76      244.80     53.84 o
  10   9   7    11017.91    10993.90    294.06 o
  11   9   7       78.04     -177.86    177.86 o
  12   9   7    16311.34    16874.43    742.46 o
  13   9   7      178.26      118.65    133.33 o
  14   9   7    10534.75    10563.55    390.48 o
  15   9   7       64.60       82.03    153.52 o
  16   9   7      914.92      991.24    233.36 o
  17   9   7      716.24     1125.52    322.15 o
  18   9   7        0.60       60.10    364.24 o
   0  10   7     7201.22     7065.60    255.20 o
   1  10   7     3943.57     3715.02    159.99 o
   2  10   7     3181.89     3253.05    132.56 o
   3  10   7     1474.71     1467.77    100.41 o
   4  10   7      284.98      238.74     71.59 o
   5  10   7     2594.10     2497.28    106.70 o
   6  10   7     6148.46     6312.29    145.57 o
   7  10   7     1089.44     1010.67     75.37 o
   8  10   7    28340.98    28501.96    302.00 o
   9  10   7     9168.16     8891.45    160.79 o
  10  10   7    12551.33    13278.31    345.28 o
  11  10   7     1423.42     1352.12    212.41 o
  12  10   7       13.07        6.37    245.34 o
  13  10   7      436.56      168.51    149.93 o
  14  10   7     2970.19     3018.28    305.48 o
  15  10   7        5.36     -172.66    172.66 o
  16  10   7     4121.19     3587.69    760.69 o
  17  10   7       71.23      155.82    258.09 o
   1  11   7     2157.12     2130.13    121.16 o
   2  11   7     3385.47     3271.65    139.45 o
   3  11   7     3297.47     3305.72    153.62 o
   4  11   7    10646.91    10218.81    218.82 o
   5  11   7     7001.12     7112.66    170.92 o
   6  11   7     9802.60    10408.31    200.03 o
   7  11   7     7069.86     7192.30    160.38 o
   8  11   7      790.85      741.17     72.70 o
   9  11   7       84.57      102.73     63.54 o
  10  11   7     9815.14    10007.45    316.61 o
  11  11   7     2317.01     2065.43    329.55 o
  12  11   7    22474.29    22088.64    674.89 o
  13  11   7     2362.94     2043.53    381.21 o
  14  11   7     7016.08     7195.02    442.56 o
  15  11   7      116.93     -172.50    220.01 o
  16  11   7     1282.54     1299.58    332.90 o
  17  11   7       13.81       46.61    276.76 o
   0  12   7    27039.37    27418.11    583.48 o
   1  12   7     4095.11     3828.62    158.03 o
   2  12   7     6357.28     6328.23    259.43 o
   3  12   7     1587.64     1547.61    113.00 o
   4  12   7     1459.90     1243.06    105.48 o
   5  12   7     1222.00     1031.00     91.86 o
   6  12   7     8557.45     8486.77    188.58 o
   7  12   7      107.59       87.78     70.69 o
   8  12   7     8745.03     9098.00    194.97 o
   9  12   7     1005.54     1105.95    118.36 o
  10  12   7     7930.72     8631.91    356.07 o
  11  12   7     1869.50     2140.89    322.60 o
  12  12   7     1353.06     1240.98    721.04 o
  13  12   7      447.79      342.02    195.25 o
  14  12   7     1264.80     1218.49    248.48 o
  15  12   7        0.19     -189.32    371.67 o
  16  12   7     9269.77     9017.21    662.26 o
   1  13   7     2683.13     2921.34    177.00 o
   2  13   7    12531.22    12367.63    262.01 o
   3  13   7     7256.85     7634.73    213.22 o
   4  13   7     3200.22     3031.63    148.32 o
   5  13   7    12624.24    12692.14    272.90 o
   6  13   7      992.52     1104.06     96.92 o
   7  13   7     1524.68     1684.16    150.77 o
   8  13   7      617.05      605.52     86.09 o
   9  13   7      243.57       46.45     86.83 o
  10  13   7      681.63      751.90    170.44 o
  11  13   7      366.82      693.12    159.01 o
  12  13   7    10543.04     9737.56    582.19 o
  13  13   7     1442.28     1630.43    270.48 o
  14  13   7    10902.22     9390.92    951.48 o
  15  13   7      681.10     1043.40    325.38 o
   0  14   7    24829.73    24565.15    600.10 o
   1  14   7      857.10     1106.21    114.90 o
   2  14   7     6799.91     6564.85    214.83 o
   3  14   7      892.92     1055.12    113.88 o
   4  14   7      487.38      365.44    122.81 o
   5  14   7        3.16      -84.86     84.86 o
   6  14   7     4498.92     4368.11    179.72 o
   7  14   7      488.37      507.06     88.67 o
   8  14   7     5597.77     6073.28    167.77 o
   9  14   7      132.82      167.55     93.45 o
  10  14   7     9322.19    10439.09    425.77 o
  11  14   7      483.91      435.26    240.42 o
  12  14   7     2722.37     2375.18    389.02 o
  13  14   7      135.47      352.89    231.52 o
   1  15   7     1399.92     1476.65    130.31 o
   2  15   7     1046.24     1143.22    120.62 o
   3  15   7     1631.21     1895.44    137.38 o
   4  15   7     8762.68     8813.91    239.17 o
   5  15   7     2734.31     2800.33    154.08 o
   6  15   7    10809.31    10989.07    309.05 o
   7  15   7      895.64      915.67    102.38 o
   8  15   7     1347.97     1240.68    102.63 o
   9  15   7      112.02       19.76     94.73 o
  10  15   7     2240.24     2245.44    241.51 o
  11  15   7     1894.24     2322.67    215.85 o
  12  15   7     6267.34     5668.40    510.77 o
   0  16   7      168.88      109.03    141.01 o
   1  16   7     2894.77     2819.10    163.25 o
   2  16   7     2260.50     2456.06    154.23 o
   3  16   7     2334.60     2313.61    152.32 o
   4  16   7      996.92      992.17    123.60 o
   5  16   7      144.07      201.96     97.00 o
   6  16   7     1184.73     1152.92    119.60 o
   7  16   7     3051.90     2778.37    200.39 o
   8  16   7     8812.52     9161.32    251.46 o
   9  16   7     3380.04     3818.68    182.89 o
  10  16   7     3024.74     3205.93    201.71 o
   1  17   7      115.32       72.11    104.19 o
   2  17   7     2131.47     2310.51    158.18 o
   3  17   7       33.70      -28.83    100.00 o
   4  17   7     6212.59     6065.45    226.75 o
   5  17   7      592.26      524.31    110.34 o
   6  17   7     3938.12     4148.03    198.76 o
   7  17   7        0.47      -61.84     90.02 o
   0  18   7     5899.37     6214.78    339.34 o
   1  18   7      318.71      288.00    114.72 o
   2  18   7     4255.26     4004.24    200.96 o
   0   0   8    23751.26    23286.81    475.87 o
   1   0   8   122344.03   119433.16   1434.08 o
   2   0   8     6262.50     5876.68    162.91 o
   3   0   8    33259.99    33107.55    616.87 o
   4   0   8     8399.85     9163.76    167.59 o
   5   0   8      406.54      627.57     59.77 o
   6   0   8     3883.73     3943.34    112.03 o
   7   0   8     7172.16     7328.94    158.67 o
   8   0   8     3063.30     3029.36    225.78 o
   9   0   8     1858.07     2187.42    198.93 o
  10   0   8     9963.48    10270.06    397.16 o
  11   0   8     5308.96     5287.66    525.30 o
  12   0   8     1442.81     1110.06    341.94 o
  13   0   8    15648.21    15486.35    892.01 o
  14   0   8     3654.59     3835.66    520.34 o
  15   0   8      723.00      678.92    361.76 o
  16   0   8     3679.85     3592.83    559.99 o
  17   0   8     8924.16     8533.60    837.50 o
  18   0   8      152.45     -242.83    307.25 o
  19   0   8     2226.57     1575.89    465.83 o
  20   0   8      392.35      748.30    426.18 o
  21   0   8     2130.92     2933.73    624.41 o
   1   1   8     9895.27     9027.24    139.30 o
   2   1   8      496.26      634.55     50.44 o
   3   1   8    49421.75    46355.64    446.32 o
   4   1   8      616.17      785.92     47.93 o
   5   1   8    97409.00    98596.37    762.76 o
   6   1   8     2066.84     2221.98     70.97 o
   7   1   8    16681.07    16618.71    185.33 o
   8   1   8     2191.50     2229.07     99.03 o
   9   1   8      590.29      527.34    125.67 o
  10   1   8     3838.07     4149.85    247.58 o
  11   1   8     8135.39     8228.74    352.53 o
  12   1   8      220.45       95.63    193.27 o
  13   1   8    24099.93    24548.19   1119.97 o
  14   1   8        4.02       24.78    183.74 o
  15   1   8     7744.92     6921.47    506.12 o
  16   1   8       24.99       34.69    224.27 o
  17   1   8      406.29      270.71    238.49 o
  18   1   8       49.75     -209.56    209.56 o
  19   1   8     3367.10     3373.40    427.45 o
  20   1   8      171.57      476.19    272.25 o
  21   1   8     4995.05     5807.99    609.54 o
   0   2   8     1979.26     1788.39     82.80 o
   1   2   8    61261.25    60656.70    570.02 o
   2   2   8      847.17      725.12     64.67 o
   3   2   8    21342.71    20579.18    244.34 o
   4   2   8     2356.51     2553.57     70.73 o
   5   2   8     4135.99     4849.23     87.24 o
   6   2   8      125.66      127.56     35.77 o
   7   2   8    40858.34    40703.45    405.53 o
   8   2   8     3985.98     4129.18     98.14 o
   9   2   8    47310.10    45739.43    647.42 o
  10   2   8     2846.41     3038.66    159.20 o
  11   2   8    16844.73    16435.00    958.31 o
  12   2   8       36.25      -93.49    136.36 o
  13   2   8       17.17      -50.33    160.21 o
  14   2   8      751.57      529.17    224.18 o
  15   2   8     4294.12     3651.88    385.27 o
  16   2   8      264.07       81.40    196.85 o
  17   2   8     4136.42     4520.21    454.89 o
  18   2   8       38.75      407.90    264.55 o
  19   2   8    11615.93    12460.85    696.67 o
  20   2   8        8.83     -210.58    248.13 o
  21   2   8      910.61     1537.05    498.04 o
   1   3   8     1433.13     1443.47     63.52 o
   2   3   8     3338.04     3364.35     96.14 o
   3   3   8     3687.27     2916.38     86.19 o
   4   3   8     3754.27     3880.18     88.11 o
   5   3   8    73835.68    73213.30    613.49 o
   6   3   8     3930.03     3780.78     70.74 o
   7   3   8    32617.84    32966.78    335.73 o
   8   3   8     1736.87     1809.06     60.62 o
   9   3   8     2616.74     2978.78    120.10 o
  10   3   8     1352.45     1540.20    111.51 o
  11   3   8    15658.98    16074.77    443.14 o
  12   3   8     2377.38     2300.83    192.42 o
  13   3   8     2709.93     2713.79    215.09 o
  14   3   8      644.70      614.27    157.14 o
  15   3   8      813.62      919.33    210.15 o
  16   3   8      176.01      193.27    218.48 o
  17   3   8      593.08      525.30    252.01 o
  18   3   8      170.39      155.80    351.85 o
  19   3   8      812.77      658.55    294.10 o
  20   3   8      408.99     -112.61    263.84 o
   0   4   8       10.11       46.83     73.06 o
   1   4   8    30088.73    27716.96    336.79 o
   2   4   8       25.32       25.37     47.52 o
   3   4   8    21298.80    20805.11    252.85 o
   4   4   8      946.03     1059.06     55.97 o
   5   4   8       66.80       27.08     36.22 o
   6   4   8      695.22      666.94     39.57 o
   7   4   8    35273.44    35856.98    350.34 o
   8   4   8        1.25        6.31     34.62 o
   9   4   8    25325.96    25987.67    335.10 o
  10   4   8        0.67       38.28     65.54 o
  11   4   8     3449.28     3647.21    222.49 o
  12   4   8       65.37      133.05    120.18 o
  13   4   8       14.45      -71.11    127.86 o
  14   4   8        9.08       83.72    127.38 o
  15   4   8     3079.95     3287.19    260.52 o
  16   4   8      642.71      705.46    183.04 o
  17   4   8     8812.89     8423.14    411.75 o
  18   4   8        8.07       89.59    225.02 o
  19   4   8     6504.50     6365.12    567.64 o
  20   4   8      329.66      158.58    251.13 o
   1   5   8     7894.07     8015.68    161.55 o
   2   5   8     9837.04     9811.75    169.58 o
   3   5   8    26294.88    26813.80    330.83 o
   4   5   8     8101.41     7978.53    141.87 o
   5   5   8     7444.44     7624.16    119.98 o
   6   5   8     3283.44     3415.65     71.02 o
   7   5   8       19.33      -33.94     33.94 o
   8   5   8       14.93       36.44     38.81 o
   9   5   8      163.27      184.87     49.71 o
  10   5   8     3444.73     3475.59    143.40 o
  11   5   8     4214.83     4268.55    201.36 o
  12   5   8     4007.04     4407.46    214.52 o
  13   5   8    19423.41    19900.26    438.37 o
  14   5   8     2648.37     2438.01    265.37 o
  15   5   8    11378.46    10680.88    396.19 o
  16   5   8      108.15      335.60    166.86 o
  17   5   8      825.11      762.35    190.65 o
  18   5   8      220.47      -53.57    158.74 o
  19   5   8     2461.98     2829.67    395.78 o
  20   5   8     1274.84     1595.71    525.30 o
   0   6   8      627.75      730.73    102.72 o
   1   6   8    29597.93    28146.37    370.52 o
   2   6   8      935.69      833.57     69.18 o
   3   6   8     2107.59     2236.82    109.09 o
   4   6   8     1241.80     1445.85     67.75 o
   5   6   8    12820.70    12585.92    166.13 o
   6   6   8       29.22      -33.59     38.30 o
   7   6   8    16736.59    16824.86    180.17 o
   8   6   8     1704.28     1763.38     70.67 o
   9   6   8     6942.21     7159.94    151.19 o
  10   6   8      309.88      304.75     95.86 o
  11   6   8    12542.43    12373.35    524.06 o
  12   6   8      246.60      215.81    138.83 o
  13   6   8      593.46      628.44    231.04 o
  14   6   8      404.82      363.76    171.67 o
  15   6   8    15387.50    15000.50    535.40 o
  16   6   8       50.14      -84.20    165.43 o
  17   6   8    19293.32    20279.35    672.22 o
  18   6   8      192.81      167.99    200.20 o
  19   6   8     3604.95     3295.72    343.47 o
  20   6   8       72.67     -327.07    327.07 o
   1   7   8      460.11      495.93     69.17 o
   2   7   8     1309.78     1264.31     88.74 o
   3   7   8     9759.96     9894.78    164.57 o
   4   7   8     1647.98     1722.32     77.31 o
   5   7   8     4673.96     4765.09    111.56 o
   6   7   8      431.07      506.54     50.14 o
   7   7   8       21.33        6.60     39.96 o
   8   7   8      206.94      163.11     46.87 o
   9   7   8     3000.84     2919.84     95.92 o
  10   7   8        4.48      110.56    100.74 o
  11   7   8      694.78      888.87    186.69 o
  12   7   8     3606.92     4049.37    282.54 o
  13   7   8     7602.83     8063.01    325.26 o
  14   7   8     1267.78     1201.81    177.10 o
  15   7   8     8327.00     8658.70    446.17 o
  16   7   8      280.40       61.17    184.71 o
  17   7   8        0.08      -60.50    178.80 o
  18   7   8      123.04     -184.22    184.22 o
  19   7   8     2390.90     2098.12    402.57 o
   0   8   8      452.96      491.12    106.33 o
   1   8   8       46.41       13.02     63.07 o
   2   8   8      298.76      339.39     70.71 o
   3   8   8     3247.12     3405.96    121.24 o
   4   8   8      384.12      321.04     57.87 o
   5   8   8        2.66       15.39     51.70 o
   6   8   8      728.15      713.18     62.68 o
   7   8   8    12842.87    12462.08    179.47 o
   8   8   8      214.52      241.58     55.45 o
   9   8   8    10721.10    10279.87    177.37 o
  10   8   8       64.57       31.96     59.34 o
  11   8   8     1283.67     1574.28    175.96 o
  12   8   8       45.25       48.47    124.16 o
  13   8   8     1588.24     1356.14    183.68 o
  14   8   8      115.84       32.53    138.23 o
  15   8   8     3024.35     3391.11    434.17 o
  16   8   8      882.87     1279.33    241.69 o
  17   8   8     2439.60     2716.18    404.45 o
  18   8   8     1059.27      745.72    309.39 o
  19   8   8     2102.68     1858.24    381.91 o
   1   9   8     1005.58     1079.46     89.69 o
   2   9   8      720.50      602.11     80.79 o
   3   9   8     1982.92     2133.31    109.90 o
   4   9   8     1460.96     1491.40     93.47 o
   5   9   8     4640.29     4769.40    144.04 o
   6   9   8      576.81      573.56     68.54 o
   7   9   8      211.25      265.05     61.29 o
   8   9   8      116.10       26.00     58.04 o
   9   9   8     5290.85     5154.83    152.26 o
  10   9   8       34.89       19.73    135.90 o
  11   9   8     8399.63     9080.51    378.18 o
  12   9   8        0.09     -118.56    118.56 o
  13   9   8     5197.42     4997.00    364.08 o
  14   9   8        1.09      150.54    240.57 o
  15   9   8      465.05      234.30    292.38 o
  16   9   8      559.31      107.99    252.01 o
  17   9   8      503.92      738.44    313.61 o
  18   9   8      159.63      270.56    279.34 o
   0  10   8      109.42       45.22     99.63 o
   1  10   8      550.99      528.52     82.39 o
   2  10   8      438.61      344.07     77.80 o
   3  10   8     2022.72     1944.55    113.20 o
   4  10   8     1562.31     1538.41     98.64 o
   5  10   8       38.64       -8.49     59.93 o
   6  10   8     2195.03     2216.73    106.15 o
   7  10   8      541.55      592.93     73.75 o
   8  10   8     1744.05     1866.08     85.12 o
   9  10   8     2081.90     2088.44    104.23 o
  10  10   8      109.34       68.64    136.49 o
  11  10   8        1.05     -170.47    171.46 o
  12  10   8      126.70     -115.28    183.69 o
  13  10   8     1644.35     1724.86    248.21 o
  14  10   8     1362.03     1051.78    313.49 o
  15  10   8      362.09      -48.91    592.20 o
  16  10   8     1913.48     1625.05    564.94 o
  17  10   8     2476.72     2433.08    399.29 o
   1  11   8     3533.52     3291.65    143.93 o
   2  11   8       21.21      -71.29     73.34 o
   3  11   8     5461.89     5397.93    189.18 o
   4  11   8      578.99      486.98     87.01 o
   5  11   8     1564.18     1417.68    101.51 o
   6  11   8     3189.11     2922.42    128.05 o
   7  11   8      822.03      725.49     85.46 o
   8  11   8      549.81      619.99     74.02 o
   9  11   8      265.01      118.03    114.21 o
  10  11   8       52.30      132.17    226.99 o
  11  11   8     1136.96     2129.97    500.52 o
  12  11   8      775.71     1645.03    398.93 o
  13  11   8     3911.42     3283.51    310.51 o
  14  11   8       32.90      134.91    243.37 o
  15  11   8     2562.46     2460.58    388.91 o
  16  11   8      640.36     1090.24    321.47 o
   0  12   8      154.37       40.19    116.79 o
   1  12   8      926.58      863.85    102.45 o
   2  12   8      134.06      101.33     82.54 o
   3  12   8      896.15      878.84    103.49 o
   4  12   8     1401.38     1364.69    111.33 o
   5  12   8      643.27      564.37     91.38 o
   6  12   8      707.73      644.95     89.72 o
   7  12   8     1429.64     1306.03    101.74 o
   8  12   8       43.99      -22.12     74.71 o
   9  12   8      369.19      346.58     81.05 o
  10  12   8      413.82      592.54    156.25 o
  11  12   8      352.71      446.84    226.15 o
  12  12   8       41.63     -107.75    214.50 o
  13  12   8       34.11      166.01    260.17 o
  14  12   8      158.10      253.96    269.21 o
  15  12   8      171.62     -154.03    258.17 o
   1  13   8      143.90       79.79     87.67 o
   2  13   8      617.46      479.90    103.65 o
   3  13   8      234.01       80.05     85.64 o
   4  13   8      881.14      677.64    101.72 o
   5  13   8     1558.26     1556.38    116.02 o
   6  13   8       20.21       59.33     78.07 o
   7  13   8       62.02      -50.61     76.82 o
   8  13   8      185.31      192.23     82.93 o
   9  13   8      143.98      251.38     85.81 o
  10  13   8       39.75       -8.79    177.28 o
  11  13   8        6.79      119.51    157.55 o
  12  13   8      116.55      543.55    254.03 o
  13  13   8      797.46      436.28    283.25 o
  14  13   8        0.88     -213.17    234.70 o
   0  14   8     2138.59     2075.75    224.41 o
   1  14   8      453.70      308.60     98.58 o
   2  14   8        8.44       38.35     88.88 o
   3  14   8        0.52       30.01     88.85 o
   4  14   8      869.14      874.50    111.15 o
   5  14   8      809.07      773.79    103.44 o
   6  14   8       66.04       37.97     83.99 o
   7  14   8      219.65      137.89     86.00 o
   8  14   8      521.59      510.06     95.56 o
   9  14   8      473.65      611.38     97.29 o
  10  14   8      537.92      482.93    119.63 o
  11  14   8      254.45      130.84    159.33 o
  12  14   8      100.23     -158.58    376.63 o
  13  14   8      695.35      760.59    413.80 o
   1  15   8      743.04      716.56    113.56 o
   2  15   8       10.77       14.22     96.01 o
   3  15   8      704.62      770.97    115.06 o
   4  15   8     2266.71     2225.99    147.47 o
   5  15   8        1.54       74.36     90.54 o
   6  15   8     1719.57     1799.69    131.29 o
   7  15   8     2954.96     2899.89    154.94 o
   8  15   8       45.35       41.69     82.94 o
   9  15   8     1155.77     1126.74    132.13 o
  10  15   8       74.47      170.74    173.38 o
  11  15   8      108.12       15.26    147.46 o
   0  16   8      370.00      705.15    166.81 o
   1  16   8       33.77      -91.11     91.11 o
   2  16   8       83.20      114.68    101.13 o
   3  16   8      683.08      698.42    131.08 o
   4  16   8      935.59      763.67    119.17 o
   5  16   8      744.25      687.57    112.85 o
   6  16   8     1843.18     1837.54    135.47 o
   7  16   8     2877.14     3354.73    243.52 o
   8  16   8     1001.74     1117.66    109.83 o
   9  16   8     1888.33     1846.70    152.67 o
   1  17   8       17.34      -93.16    101.71 o
   2  17   8       69.36      238.22    108.01 o
   3  17   8     1253.04     1136.09    131.93 o
   4  17   8      434.39      206.19    106.05 o
   5  17   8     6216.26     5986.24    217.86 o
   6  17   8      284.86      194.73    101.85 o
   1   1   9      610.20      481.10     50.38 o
   2   1   9     8638.38     8489.31    131.25 o
   3   1   9      328.99      580.39     49.77 o
   4   1   9     7714.49     7926.71    111.61 o
   5   1   9       67.32      125.96     37.29 o
   6   1   9      276.16      321.28     36.36 o
   7   1   9      191.88       99.81     43.43 o
   8   1   9       29.93       16.13     35.54 o
   9   1   9      153.28      144.10     62.86 o
  10   1   9       19.37       11.43     77.88 o
  11   1   9     3637.04     3821.17    337.81 o
  12   1   9     2785.20     2864.59    315.32 o
  13   1   9     1176.21     1407.48    261.04 o
  14   1   9     5058.59     4782.10    419.80 o
  15   1   9      680.19      400.40    232.85 o
  16   1   9      287.15      230.14    384.06 o
  17   1   9       37.91      132.76    255.22 o
  18   1   9     1246.68     1294.44    688.83 o
  19   1   9      545.03      203.73    236.36 o
  20   1   9      423.08       71.28    646.71 o
   0   2   9      933.68     1303.45     77.94 o
   1   2   9    19415.03    19319.67    224.24 o
   2   2   9      453.63      472.93     47.43 o
   3   2   9      278.60      255.17     48.47 o
   4   2   9     4625.22     5072.37    100.01 o
   5   2   9     2197.51     2449.68     70.90 o
   6   2   9      272.28      346.01     35.25 o
   7   2   9     1717.23     1780.30     76.11 o
   8   2   9     8754.59     8996.14    134.27 o
   9   2   9      263.94      285.93     67.63 o
  10   2   9      361.59      207.25     90.73 o
  11   2   9     3429.99     3366.84    262.20 o
  12   2   9     2562.96     2398.00    326.93 o
  13   2   9       77.06     -105.57    199.38 o
  14   2   9     1547.92     1616.82    309.73 o
  15   2   9       85.24       21.32    208.48 o
  16   2   9       24.25      -25.47    213.41 o
  17   2   9     2410.48     2123.89    348.33 o
  18   2   9     1581.34     1919.57    743.34 o
  19   2   9       19.57     -229.02    229.02 o
  20   2   9      562.15      146.41    384.06 o
   1   3   9      137.26      179.72     43.62 o
   2   3   9     3127.26     2698.38     87.07 o
   3   3   9     3953.01     3833.44    110.99 o
   4   3   9    19175.29    18336.28    197.53 o
   5   3   9     6725.20     6750.32    114.84 o
   6   3   9    20183.97    20713.10    205.69 o
   7   3   9     2494.75     2686.51     85.36 o
   8   3   9     5172.36     5425.24    118.92 o
   9   3   9      680.81      857.24     83.46 o
  10   3   9      479.81      645.02    105.87 o
  11   3   9     1316.01     1070.29    311.90 o
  12   3   9      863.82      897.30    178.32 o
  13   3   9     3033.73     2660.20    260.80 o
  14   3   9      911.93     1061.69    205.28 o
  15   3   9        5.28      -52.38    154.58 o
  16   3   9      137.76     -190.95    190.95 o
  17   3   9      136.62      225.07    302.29 o
  18   3   9     1960.53     1668.07    335.91 o
  19   3   9      178.40      166.08    267.37 o
  20   3   9     1482.90     1324.22    344.08 o
   0   4   9      239.84      398.95     79.06 o
   1   4   9     8452.30     8155.14    154.63 o
   2   4   9     2584.51     2260.35     82.01 o
   3   4   9     8369.44     8015.41    152.47 o
   4   4   9    11331.41    11842.76    168.95 o
   5   4   9     5301.65     5345.29     97.95 o
   6   4   9      372.41      412.89     40.82 o
   7   4   9     8121.07     8313.50    124.38 o
   8   4   9     4665.30     4664.03    119.31 o
   9   4   9    11493.64    11438.24    171.52 o
  10   4   9     8016.15     7867.35    209.62 o
  11   4   9       73.60       94.50    142.34 o
  12   4   9       28.11      -86.46    139.46 o
  13   4   9       22.72     -131.95    157.25 o
  14   4   9       54.02        1.92    195.78 o
  15   4   9      429.21      269.94    190.35 o
  16   4   9      774.41      949.10    237.55 o
  17   4   9      374.70      103.62    198.27 o
  18   4   9      985.58      653.43    278.17 o
  19   4   9      559.86      -74.73    264.41 o
  20   4   9      255.46     -192.89    249.06 o
   1   5   9     1587.29     1845.73     86.94 o
   2   5   9      626.32      635.89     65.46 o
   3   5   9      969.03      904.85     69.32 o
   4   5   9    16244.28    15579.97    232.42 o
   5   5   9    13725.56    14013.73    181.21 o
   6   5   9    18768.41    18417.93    196.25 o
   7   5   9    21401.13    21904.56    231.47 o
   8   5   9    12688.62    12768.27    168.62 o
   9   5   9       23.45      -47.41     47.41 o
  10   5   9     1740.26     1830.00    113.80 o
  11   5   9      488.79      330.86    104.44 o
  12   5   9      784.67      853.57    161.43 o
  13   5   9      112.20      191.15    132.63 o
  14   5   9      142.54     -129.77    129.77 o
  15   5   9       27.30     -102.64    137.23 o
  16   5   9        4.65      -82.50    152.01 o
  17   5   9       80.92      221.40    193.32 o
  18   5   9      229.23      179.22    210.07 o
  19   5   9      128.16      323.16    265.21 o
  20   5   9      842.54     1437.13    520.34 o
   0   6   9    27515.14    26385.34    964.20 o
   1   6   9    11000.65    10672.34    214.54 o
   2   6   9    13982.01    13047.23    212.39 o
   3   6   9     6506.17     6474.49    148.05 o
   4   6   9     3539.64     3758.98    119.25 o
   5   6   9        8.16       31.30     47.84 o
   6   6   9       13.42      -18.52     41.01 o
   7   6   9     1809.52     1981.16     64.80 o
   8   6   9     8624.80     8927.17    145.85 o
   9   6   9     6240.27     6518.45    121.48 o
  10   6   9    10570.43    10235.37    272.80 o
  11   6   9     6218.84     6180.80    259.76 o
  12   6   9        2.26      110.64    101.12 o
  13   6   9      879.83      736.31    180.24 o
  14   6   9       23.34      -64.57    150.86 o
  15   6   9      823.91      867.83    213.96 o
  16   6   9     1750.07     2302.80    276.95 o
  17   6   9     1738.23     1925.34    275.64 o
  18   6   9      658.43      419.73    216.13 o
  19   6   9     2295.38     2022.25    376.70 o
   1   7   9     3832.10     3677.29    130.43 o
   2   7   9     6665.02     6621.77    154.87 o
   3   7   9    16164.53    15677.74    243.59 o
   4   7   9     6325.08     6279.11    152.01 o
   5   7   9     4926.33     4961.93    134.74 o
   6   7   9      157.06      177.62     47.34 o
   7   7   9     3553.35     3788.30    100.30 o
   8   7   9     4852.70     4867.17    109.39 o
   9   7   9        9.88      -50.59     53.01 o
  10   7   9      951.25      932.23     92.95 o
  11   7   9     2230.80     2013.53    175.32 o
  12   7   9      194.42       97.50    122.07 o
  13   7   9     8946.07     9468.65    612.86 o
  14   7   9     5219.95     5526.66    357.61 o
  15   7   9     6122.31     5959.92    385.79 o
  16   7   9     1096.64      968.01    386.54 o
  17   7   9       63.04      139.20    253.16 o
  18   7   9        0.80     -241.26    241.26 o
  19   7   9     4974.75     5267.96    664.05 o
   0   8   9    32005.09    32525.38    644.02 o
   1   8   9     8517.96     8464.56    189.47 o
   2   8   9    12702.43    12540.01    232.47 o
   3   8   9      966.07      973.39     65.41 o
   4   8   9       39.53        7.11     48.86 o
   5   8   9      130.36      171.45     54.44 o
   6   8   9     4852.95     4792.70    125.58 o
   7   8   9     5225.07     5487.38    118.06 o
   8   8   9    10868.88    10594.62    167.75 o
   9   8   9     4011.79     4196.61    142.29 o
  10   8   9    17546.97    17567.35    352.68 o
  11   8   9     4172.24     4444.84    242.21 o
  12   8   9      674.55      846.18    190.14 o
  13   8   9      784.13      661.32    250.38 o
  14   8   9     1805.98      906.28    287.08 o
  15   8   9     1571.38     1487.91    339.46 o
  16   8   9     9754.96     8566.82    620.74 o
  17   8   9     7378.78     8071.45    630.28 o
  18   8   9     4201.60     3537.03    458.88 o
   1   9   9     1363.64     1315.35     98.69 o
   2   9   9      704.27      731.40     84.19 o
   3   9   9     5880.06     5554.54    156.67 o
   4   9   9     4369.23     4332.16    178.90 o
   5   9   9     9915.00    10219.63    183.08 o
   6   9   9     3717.06     3503.93    130.86 o
   7   9   9     1983.64     2167.48    103.16 o
   8   9   9      922.76      880.09     71.66 o
   9   9   9     1567.74     1408.27    113.46 o
  10   9   9     1426.33     1794.82    168.48 o
  11   9   9     7430.40     8247.07    456.98 o
  12   9   9     3071.28     2762.40    269.13 o
  13   9   9     4823.52     4926.98    537.69 o
  14   9   9     2497.77     2550.46    373.08 o
  15   9   9     2811.89     2300.35    381.01 o
  16   9   9     1858.53     1700.18    340.03 o
  17   9   9      605.63      314.29    285.74 o
  18   9   9       38.74     -356.81    356.81 o
   0  10   9      745.35      767.66    129.34 o
   1  10   9     1450.56     1290.01    103.04 o
   2  10   9     1545.57     1511.93    107.17 o
   3  10   9     3492.33     3372.88    144.69 o
   4  10   9      126.50      132.96     75.70 o
   5  10   9      157.27       39.13     70.27 o
   6  10   9     3675.39     3375.82    146.63 o
   7  10   9    17080.79    16624.83    266.93 o
   8  10   9    12684.34    12931.09    219.95 o
   9  10   9    14210.91    14095.69    260.60 o
  10  10   9     9136.44     9710.23    476.06 o
  11  10   9     1852.36     1634.45    265.48 o
  12  10   9       27.05      212.64    250.53 o
  13  10   9     1534.70     1556.21    318.88 o
  14  10   9     1550.18     1321.68    304.80 o
  15  10   9      859.79      482.49    289.83 o
  16  10   9     3203.20     2590.27    409.94 o
  17  10   9     3295.93     3245.81    439.48 o
   1  11   9     1151.21     1014.25    102.32 o
   2  11   9     7248.27     7359.64    267.14 o
   3  11   9     3750.85     3681.03    155.46 o
   4  11   9     8504.55     8454.88    233.00 o
   5  11   9     6261.53     6431.85    182.07 o
   6  11   9     4867.25     4965.48    162.68 o
   7  11   9      905.44      974.13     92.64 o
   8  11   9      493.76      451.46     76.81 o
   9  11   9     2892.02     2823.95    148.86 o
  10  11   9    10454.59    10740.68    444.60 o
  11  11   9     6177.23     6701.13    469.71 o
  12  11   9    15047.70    14366.38    986.17 o
  13  11   9     3540.09     3723.90    535.21 o
  14  11   9     5830.19     5766.90    536.00 o
  15  11   9     3526.92     3629.70    450.86 o
  16  11   9     3057.48     2884.62    421.98 o
   0  12   9     1338.82     1283.18    158.21 o
   1  12   9    16610.53    16700.83    307.96 o
   2  12   9      248.17      177.07     87.16 o
   3  12   9     1330.48     1426.92    136.70 o
   4  12   9     3075.57     2947.07    139.56 o
   5  12   9     1464.96     1526.01    109.45 o
   6  12   9      994.74     1177.69    111.79 o
   7  12   9     7235.81     7626.50    191.78 o
   8  12   9      859.24      954.62    106.36 o
   9  12   9    11932.84    11573.12    436.34 o
  10  12   9     1011.58     1264.71    130.06 o
  11  12   9     2944.63     2725.46    401.84 o
  12  12   9      311.35      495.56    386.54 o
  13  12   9       87.98     -222.49    222.49 o
  14  12   9       91.73      113.98    256.11 o
  15  12   9     3058.50     3070.89    437.98 o
   1  13   9      645.40      476.97    101.73 o
   2  13   9    13245.52    12980.25    276.00 o
   3  13   9     8259.23     8344.79    308.35 o
   4  13   9     7062.58     7051.52    204.21 o
   5  13   9     4821.03     4639.53    175.56 o
   6  13   9      237.72      149.86     85.46 o
   7  13   9      117.64      120.62    100.84 o
   8  13   9       68.63      -45.21     77.57 o
   9  13   9       23.06      -51.01     88.55 o
  10  13   9     5475.86     5364.09    271.81 o
  11  13   9       52.62      137.11    159.57 o
  12  13   9    11733.00    13013.49   1005.99 o
  13  13   9     4041.50     4352.40    547.60 o
  14  13   9    12090.10    11765.91    731.46 o
   0  14   9     4678.62     4580.30    265.97 o
   1  14   9     6160.32     6277.02    216.67 o
   2  14   9      958.89      618.86    108.27 o
   3  14   9      695.72      668.69    108.90 o
   4  14   9     3603.94     3867.71    166.25 o
   5  14   9      474.79      491.25     99.65 o
   6  14   9     1659.95     1825.34    124.90 o
   7  14   9     2627.57     2464.59    143.25 o
   8  14   9     1896.14     1854.33    123.59 o
   9  14   9     5261.35     4975.33    181.11 o
  10  14   9     1007.11      966.89    137.88 o
  11  14   9     1906.15     1914.91    233.81 o
  12  14   9      635.18      688.83    436.10 o
   1  15   9      643.39      567.11    110.35 o
   2  15   9      700.66      818.83    117.88 o
   3  15   9     1499.76     1648.24    135.95 o
   4  15   9     7082.98     7039.00    222.15 o
   5  15   9     3486.58     3532.65    165.12 o
   6  15   9     4272.52     4275.31    176.30 o
   7  15   9     2184.45     2204.60    142.86 o
   8  15   9       29.55      -72.99     91.99 o
   9  15   9       58.57      172.02     95.18 o
  10  15   9     1491.34     1231.37    164.14 o
   0  16   9     1124.87     1163.07    184.44 o
   1  16   9     3618.29     3466.58    183.56 o
   2  16   9     1909.30     2010.70    152.77 o
   3  16   9     3344.15     3015.47    171.80 o
   4  16   9       54.98       29.10     93.54 o
   5  16   9        1.52     -101.09    101.09 o
   6  16   9     3464.20     3899.70    175.37 o
   7  16   9     4761.69     4702.16    328.49 o
   8  16   9     5699.94     6510.72    227.62 o
   1  17   9       67.28      295.64    111.94 o
   2  17   9       67.97      177.30    111.19 o
   3  17   9      570.51      747.05    127.47 o
   4  17   9     2194.31     2224.95    152.26 o
   5  17   9     5101.85     5141.38    205.94 o
   0   0  10    56449.41    51724.55    953.92 o
   1   0  10     6947.87     7547.45    193.56 o
   2   0  10    42669.94    41429.61    643.29 o
   3   0  10     1562.82     1580.72    105.43 o
   4   0  10     8962.26     9763.27    202.14 o
   5   0  10     4294.02     3963.16    123.11 o
   6   0  10     9391.19     9636.34    175.89 o
   7   0  10     3095.18     3200.69    119.45 o
   8   0  10     2899.01     2926.93    123.47 o
   9   0  10      971.33      966.24    160.00 o
  10   0  10    18575.92    18311.76    598.93 o
  11   0  10     2346.18     2170.57    391.49 o
  12   0  10    15977.84    16531.99    936.61 o
  13   0  10      134.39      525.30    302.29 o
  14   0  10     1380.40     1293.42    376.63 o
  15   0  10     1847.20     1531.29    421.23 o
  16   0  10    11940.90    10922.21    867.24 o
  17   0  10     3567.40     3211.25    574.85 o
  18   0  10     5706.73     4445.20    659.10 o
  19   0  10     1197.80      802.81    441.05 o
  20   0  10     1002.78     1397.49    495.56 o
   1   1  10     5158.91     5022.14    112.52 o
   2   1  10    65596.75    65099.57    618.15 o
   3   1  10     8907.99     8652.49    135.33 o
   4   1  10    70499.62    69241.20    598.41 o
   5   1  10    18121.05    18391.55    204.38 o
   6   1  10    29498.03    28768.45    253.70 o
   7   1  10     7403.87     7451.98    135.74 o
   8   1  10     8377.78     8539.08    136.53 o
   9   1  10     1688.16     1750.06     95.13 o
  10   1  10     1682.43     1716.03    136.88 o
  11   1  10      426.51      474.56    189.03 o
  12   1  10    19246.49    18772.07    904.40 o
  13   1  10      829.29      602.21    267.60 o
  14   1  10    19286.40    19494.64    765.17 o
  15   1  10      135.48       42.29    204.70 o
  16   1  10     8524.19     7596.76    555.00 o
  17   1  10      311.61      218.70    237.97 o
  18   1  10     2747.51     2850.63    436.10 o
  19   1  10      235.27      324.69    269.75 o
  20   1  10     5637.68     5702.41    909.36 o
   0   2  10    14560.29    12832.95    231.27 o
   1   2  10     1339.67     1255.11     62.38 o
   2   2  10    31270.85    30378.32    324.40 o
   3   2  10      416.19      341.97     47.97 o
   4   2  10     2930.61     2819.58     95.98 o
   5   2  10     4572.74     4935.65    121.64 o
   6   2  10     3308.02     3146.16     77.01 o
   7   2  10        9.03      -17.56     44.36 o
   8   2  10    23289.14    22983.90    264.73 o
   9   2  10      598.52      582.78     55.26 o
  10   2  10     7850.93     7453.06    251.23 o
  11   2  10       18.20     -112.72    133.44 o
  12   2  10      391.89      512.72    172.61 o
  13   2  10      274.62      -63.43    248.56 o
  14   2  10      809.94     1082.81    266.32 o
  15   2  10     1494.03     1247.41    287.17 o
  16   2  10     3411.15     3670.74    412.78 o
  17   2  10      995.19      504.36    379.11 o
  18   2  10     2564.59     2067.01    368.68 o
  19   2  10      181.76     -141.01    223.42 o
  20   2  10     2322.63     2843.13    420.50 o
   1   3  10        0.68       22.08     42.28 o
   2   3  10     7206.74     7384.43    128.62 o
   3   3  10      248.60      256.70     51.19 o
   4   3  10    58760.57    59091.45    573.86 o
   5   3  10      157.41      163.65     44.06 o
   6   3  10    33412.49    32513.84    313.29 o
   7   3  10     6033.90     6014.88    140.93 o
   8   3  10     3035.91     3100.49    109.41 o
   9   3  10     1550.19     1633.59     82.02 o
  10   3  10     9474.80     9765.07    276.45 o
  11   3  10       67.01      104.62    150.81 o
  12   3  10    25009.39    25550.39    702.21 o
  13   3  10      120.46       41.97    248.25 o
  14   3  10     9016.92     9668.02    445.79 o
  15   3  10     1068.07      956.53    218.24 o
  16   3  10     1552.45      785.77    262.18 o
  17   3  10       54.07       68.36    237.59 o
  18   3  10      560.04      490.11    260.62 o
  19   3  10        3.07      235.19    349.37 o
  20   3  10      573.47      355.40    291.63 o
   0   4  10    21213.88    19713.16    360.50 o
   1   4  10     4885.61     4431.84    122.17 o
   2   4  10    18017.62    17443.32    238.73 o
   3   4  10       22.53       29.26     46.65 o
   4   4  10      590.65      837.32     64.26 o
   5   4  10     1632.90     1772.45     63.72 o
   6   4  10    15751.48    15721.27    179.92 o
   7   4  10     1697.76     1831.16     61.57 o
   8   4  10    35544.28    35856.52    373.47 o
   9   4  10     4854.90     5067.37    111.21 o
  10   4  10    17611.42    17820.85    397.98 o
  11   4  10     1159.84     1131.54    191.55 o
  12   4  10      131.18      -69.07    149.44 o
  13   4  10      525.16      110.41    168.40 o
  14   4  10     4703.02     4347.24    342.00 o
  15   4  10     3452.39     3690.59    327.69 o
  16   4  10     8905.56     9356.31    508.04 o
  17   4  10      645.19      534.70    257.39 o
  18   4  10     8109.75     7393.55    721.04 o
  19   4  10     1154.72      810.11    597.15 o
  20   4  10     3640.51     3556.57    465.42 o
   1   5  10        0.43      -12.81     53.46 o
   2   5  10     8915.08     8433.75    166.44 o
   3   5  10     2032.54     2145.73     95.45 o
   4   5  10    23918.79    24062.35    365.49 o
   5   5  10     2974.78     3126.23     92.05 o
   6   5  10     3736.77     3801.64     90.67 o
   7   5  10      109.81      115.63     44.18 o
   8   5  10        2.01      -53.19     53.19 o
   9   5  10      191.22      167.66     67.45 o
  10   5  10        8.26       90.81     90.30 o
  11   5  10       15.89       82.53    149.70 o
  12   5  10     3350.10     2984.37    276.21 o
  13   5  10      328.60       39.90    311.93 o
  14   5  10    14837.14    13976.02    667.86 o
  15   5  10      937.73      955.96    230.16 o
  16   5  10     2255.39     2334.85    390.31 o
  17   5  10      532.95      142.12    201.65 o
  18   5  10      538.55      166.22    211.44 o
  19   5  10      100.06      -35.89    258.17 o
   0   6  10    50179.46    49415.84    974.67 o
   1   6  10       45.84       73.75     57.00 o
   2   6  10     9143.66     8793.82    218.13 o
   3   6  10       50.39      -29.26     55.63 o
   4   6  10     3233.76     3068.54    113.39 o
   5   6  10     2404.97     2342.14     88.92 o
   6   6  10     5949.11     6384.91    122.81 o
   7   6  10     3578.48     3530.35     89.14 o
   8   6  10     4355.53     4591.02    119.14 o
   9   6  10       10.28       38.96     56.84 o
  10   6  10     8643.36     8613.63    171.27 o
  11   6  10        1.41     -108.39    108.39 o
  12   6  10     2879.70     3104.34    227.46 o
  13   6  10      218.30      485.91    156.88 o
  14   6  10     1194.71     1481.65    263.94 o
  15   6  10     3244.37     3853.58    430.63 o
  16   6  10    14922.73    13907.70   1164.57 o
  17   6  10     4788.19     5239.85    518.47 o
  18   6  10     6306.16     6361.10    568.77 o
  19   6  10      601.07      919.98    542.64 o
   1   7  10      386.60      402.71     73.42 o
   2   7  10     7156.49     6707.89    160.38 o
   3   7  10     1187.22     1410.51     89.40 o
   4   7  10    12142.90    12434.72    214.91 o
   5   7  10      338.77      465.13     68.71 o
   6   7  10     4540.33     4595.47    135.63 o
   7   7  10     7548.97     7507.38    136.12 o
   8   7  10     1286.99     1301.32     68.29 o
   9   7  10     1513.52     1671.50    146.04 o
  10   7  10      862.87     1005.72    102.02 o
  11   7  10      524.37      397.44    226.48 o
  12   7  10    10995.95    10410.66    553.52 o
  13   7  10     2415.48     2219.53    579.81 o
  14   7  10     9018.78     8677.97    590.44 o
  15   7  10      898.43     1283.56    312.90 o
  16   7  10      995.35     1228.43    306.88 o
  17   7  10       97.89      366.16    281.94 o
  18   7  10       72.05      254.47    274.93 o
   0   8  10      102.37       97.91     98.17 o
   1   8  10     2612.07     2302.94    116.71 o
   2   8  10      183.78      256.39     69.54 o
   3   8  10     5566.09     5701.94    158.31 o
   4   8  10     4035.60     3901.68    134.65 o
   5   8  10     4349.09     4476.24    197.84 o
   6   8  10     1679.81     1633.14     96.56 o
   7   8  10     2714.58     2885.18    106.67 o
   8   8  10     8057.40     8079.42    180.14 o
   9   8  10        1.37       59.69     77.96 o
  10   8  10     4089.86     4597.43    211.45 o
  11   8  10       42.05      115.70    211.81 o
  12   8  10      395.90      696.66    244.62 o
  13   8  10      425.88      610.77    254.03 o
  14   8  10     1097.84     1586.52    322.33 o
  15   8  10      754.25      806.84    281.94 o
  16   8  10     1126.93     1094.13    325.83 o
  17   8  10     2210.49     2052.91    380.22 o
  18   8  10     1056.97     1496.65    357.37 o
   1   9  10      503.49      299.33     79.27 o
   2   9  10       41.34      -57.21     96.70 o
   3   9  10     1923.81     2112.65    126.72 o
   4   9  10     2295.35     2156.87    112.35 o
   5   9  10     1088.07     1114.31     92.39 o
   6   9  10    13316.74    13175.10    232.87 o
   7   9  10      589.35      613.42     79.00 o
   8   9  10     1918.32     2125.46    112.27 o
   9   9  10     2896.07     2937.32    146.86 o
  10   9  10     8778.87     8797.68    370.61 o
  11   9  10     2707.86     2804.89    520.34 o
  12   9  10     4908.41     4353.59    440.48 o
  13   9  10     2162.38     2425.13    356.14 o
  14   9  10      796.43      813.33    286.32 o
  15   9  10     1328.38     1020.64    698.74 o
  16   9  10       74.69      337.39    411.32 o
  17   9  10       25.48     -229.29    229.29 o
   0  10  10       68.12      -30.93    106.01 o
   1  10  10     3472.16     3361.65    146.31 o
   2  10  10       11.89      -29.26     73.86 o
   3  10  10      607.47      623.18     88.53 o
   4  10  10      636.39      621.93     85.48 o
   5  10  10        7.14       45.43     71.48 o
   6  10  10      624.78      680.41     84.66 o
   7  10  10      988.82      975.20     90.64 o
   8  10  10       66.42      219.86     69.48 o
   9  10  10     1013.68     1019.56     94.17 o
  10  10  10      472.47      456.18    143.18 o
  11  10  10      925.65      807.77    401.41 o
  12  10  10       49.73      129.28    236.36 o
  13  10  10       17.01      -27.44    233.53 o
  14  10  10      921.35      691.48    555.03 o
  15  10  10      284.37      604.59    283.84 o
  16  10  10      700.16      581.85    322.12 o
   1  11  10      488.60      596.99     93.24 o
   2  11  10     2479.11     2411.45    134.43 o
   3  11  10     2588.24     2598.94    130.84 o
   4  11  10     1069.26     1046.63    100.27 o
   5  11  10       70.92        7.53     76.42 o
   6  11  10       47.02        3.92     73.12 o
   7  11  10       10.16      -70.00     70.00 o
   8  11  10       71.59       51.12     71.14 o
   9  11  10      329.87      413.15     93.80 o
  10  11  10      355.97      308.44    148.78 o
  11  11  10      650.20      855.80    163.03 o
  12  11  10      732.70      183.36    386.54 o
  13  11  10      756.39      493.49    289.08 o
  14  11  10     3270.65     3044.33    417.86 o
  15  11  10      970.72     1054.34    322.99 o
   0  12  10      363.94      389.11    134.37 o
   1  12  10       48.21       -4.13     85.74 o
   2  12  10     1455.51     1232.55    115.10 o
   3  12  10       29.26       95.68     81.47 o
   4  12  10     1565.28     1593.63    116.11 o
   5  12  10      147.49      185.74     84.12 o
   6  12  10       57.48      -25.35     78.23 o
   7  12  10     1106.37      950.82    106.07 o
   8  12  10      985.55      745.51     93.55 o
   9  12  10      103.91       48.92     96.04 o
  10  12  10      295.42      262.60    162.37 o
  11  12  10        1.22       17.78    139.05 o
  12  12  10       94.25      153.62    341.94 o
  13  12  10        0.90      -38.81    244.09 o
  14  12  10        1.46     -274.98    364.24 o
   1  13  10       91.80       -2.89     87.45 o
   2  13  10      149.71      -48.19     87.98 o
   3  13  10      340.79      280.33     97.67 o
   4  13  10       93.61       66.80     86.81 o
   5  13  10      101.20      163.54     87.74 o
   6  13  10        0.68      -72.74     84.04 o
   7  13  10      828.24      738.49     98.40 o
   8  13  10       43.29       48.76     81.78 o
   9  13  10      668.01      732.59    109.95 o
  10  13  10       14.09       88.71    141.45 o
  11  13  10      606.08      604.66    277.52 o
  12  13  10        0.34     -173.45    346.89 o
  13  13  10      678.92      501.11    309.98 o
   0  14  10       84.33      -46.51    132.61 o
   1  14  10       15.45       46.26     94.65 o
   2  14  10      133.06      259.11    102.65 o
   3  14  10     2006.79     2069.16    153.82 o
   4  14  10     1994.94     2062.96    137.36 o
   5  14  10      285.88      348.02     97.33 o
   6  14  10      602.36      722.25    105.60 o
   7  14  10      423.70      353.88     99.52 o
   8  14  10      664.12      744.70    106.80 o
   9  14  10      143.55      -26.01    104.15 o
  10  14  10        1.04      -68.24    175.48 o
  11  14  10       16.11      324.30    297.34 o
  12  14  10     2895.88     2220.12    545.12 o
   1  15  10       53.75      -87.05     95.61 o
   2  15  10     5171.82     4899.51    203.69 o
   3  15  10      479.96      658.35    113.93 o
   4  15  10     3748.63     3581.47    207.66 o
   5  15  10        6.62      -87.94     87.94 o
   6  15  10        1.74       73.29     90.91 o
   7  15  10       13.98      -63.93     91.46 o
   8  15  10       69.64      -22.53     92.73 o
   9  15  10      747.47      887.37    119.29 o
  10  15  10       33.79     -124.64    124.64 o
   0  16  10       48.69      312.85    155.57 o
   1  16  10     1420.53     1638.98    144.38 o
   2  16  10     1336.25     1495.99    139.17 o
   3  16  10      331.72      259.76    110.89 o
   4  16  10       43.98      106.37     99.14 o
   5  16  10      227.84      201.73    103.13 o
   6  16  10     1236.26     1164.24    133.39 o
   7  16  10        0.00       93.03    100.90 o
   1  17  10      101.13     -101.34    105.57 o
   2  17  10       24.66      -15.94    106.74 o
   3  17  10       35.49      -12.33     99.11 o
   1   1  11     2115.10     1874.01     78.73 o
   2   1  11     3270.71     3613.10     97.15 o
   3   1  11    12083.88    11580.36    165.14 o
   4   1  11       35.10      -10.88     45.73 o
   5   1  11      203.67      103.96     42.83 o
   6   1  11     4727.78     4820.85     98.77 o
   7   1  11      910.52      880.12     50.63 o
   8   1  11        0.24       28.94     43.34 o
   9   1  11        3.28       86.99     45.32 o
  10   1  11      204.11      165.60    101.94 o
  11   1  11      129.80      211.47    186.86 o
  12   1  11     1630.10     1985.82    376.63 o
  13   1  11     3574.89     2815.29    577.33 o
  14   1  11     1646.18     1722.40    465.83 o
  15   1  11     1187.00     1197.06    465.83 o
  16   1  11      112.19     -118.18    341.94 o
  17   1  11      593.17      694.67    284.29 o
  18   1  11      118.78      254.54    264.41 o
  19   1  11     2181.25     1789.38    350.36 o
  20   1  11      614.58      970.39    423.71 o
   0   2  11      255.75      218.57     59.21 o
   1   2  11     1581.60     1451.70     67.24 o
   2   2  11     1069.51     1147.03     63.51 o
   3   2  11     7060.67     7370.31    131.01 o
   4   2  11    11269.24    11365.22    165.27 o
   5   2  11      237.62      305.56     43.17 o
   6   2  11     2338.72     2304.93     74.88 o
   7   2  11     1325.30     1262.82     56.30 o
   8   2  11      846.15      986.50     63.99 o
   9   2  11       21.58       63.91     50.05 o
  10   2  11      196.57      143.48    109.05 o
  11   2  11      480.03      299.66    159.15 o
  12   2  11        0.21      -72.29    146.32 o
  13   2  11     1140.53      993.37    255.16 o
  14   2  11      324.71       28.35    213.67 o
  15   2  11       80.42       78.25    215.15 o
  16   2  11     2827.00     2415.82    396.45 o
  17   2  11     1291.55      434.45    261.64 o
  18   2  11     1856.41     1859.85    488.13 o
  19   2  11      171.78       91.24    334.51 o
  20   2  11      449.07       64.30    281.68 o
   1   3  11      440.01      371.14     49.71 o
   2   3  11      627.63      724.64     59.28 o
   3   3  11    11888.37    11015.08    166.54 o
   4   3  11     1118.04     1128.53     70.94 o
   5   3  11    13584.51    13201.81    177.31 o
   6   3  11     1014.72     1067.57     59.38 o
   7   3  11      951.06      990.87     56.00 o
   8   3  11        1.21       61.97     48.65 o
   9   3  11     3302.46     3321.61     94.86 o
  10   3  11     4384.04     4612.18    219.58 o
  11   3  11     2815.03     2743.73    331.33 o
  12   3  11      681.96      704.56    187.78 o
  13   3  11     7834.22     8279.54    632.77 o
  14   3  11     1534.51     2051.17    345.85 o
  15   3  11     1899.56     1408.29    305.88 o
  16   3  11      854.41      851.13    263.84 o
  17   3  11        8.85     -164.22    223.83 o
  18   3  11      133.37      -96.32    232.85 o
  19   3  11     1754.81     1725.71    364.23 o
   0   4  11      157.39      205.54     77.32 o
   1   4  11       22.95       80.53     54.10 o
   2   4  11      250.09      171.74     49.20 o
   3   4  11     5619.62     5194.21    170.26 o
   4   4  11      513.01      481.73     60.16 o
   5   4  11     4518.71     4521.52    108.12 o
   6   4  11     2168.76     2231.37     77.71 o
   7   4  11     4664.03     4570.49     96.93 o
   8   4  11      808.22      811.99     78.23 o
   9   4  11     3073.44     3328.04    107.09 o
  10   4  11     2941.92     3083.54    131.62 o
  11   4  11       99.28     -128.05    143.77 o
  12   4  11      587.87       52.21    259.85 o
  13   4  11      167.57      132.55    156.55 o
  14   4  11     2877.18     2850.91    293.14 o
  15   4  11      321.21      264.00    181.10 o
  16   4  11     1809.88     1784.68    298.01 o
  17   4  11       33.93     -220.84    220.84 o
  18   4  11     1943.53     2542.44    423.71 o
  19   4  11     1038.55      967.61    309.98 o
   1   5  11      454.71      530.63     65.30 o
   2   5  11       55.45      138.34     60.19 o
   3   5  11     4104.78     3991.14    128.06 o
   4   5  11      120.72      251.90     56.56 o
   5   5  11    14893.76    14971.19    198.49 o
   6   5  11      126.19      152.17     45.04 o
   7   5  11     5210.83     5291.93    123.97 o
   8   5  11        0.10       16.97     85.93 o
   9   5  11      725.10      719.74     74.30 o
  10   5  11     5569.15     5733.11    168.16 o
  11   5  11     2835.93     2557.55    255.18 o
  12   5  11    12254.63    12097.13    493.02 o
  13   5  11     5131.63     5108.16    359.31 o
  14   5  11     4111.62     4413.22    343.21 o
  15   5  11      633.88      323.47    335.55 o
  16   5  11     1443.83     1669.19    265.71 o
  17   5  11      247.50      -39.99    191.07 o
  18   5  11      271.93      166.57    204.19 o
  19   5  11      220.52      233.48    270.27 o
   0   6  11     2805.36     2739.60    165.60 o
   1   6  11    28063.01    27911.43    412.57 o
   2   6  11     1322.43     1313.36     87.84 o
   3   6  11     7877.07     7930.43    171.39 o
   4   6  11      307.76      183.96     62.90 o
   5   6  11     1322.16     1478.16     89.22 o
   6   6  11      560.19      543.35     64.10 o
   7   6  11    18934.83    19044.88    236.27 o
   8   6  11      373.04      339.97     54.81 o
   9   6  11     9526.78     9625.68    227.04 o
  10   6  11     2470.37     2588.59    151.87 o
  11   6  11    14059.68    14023.28    509.09 o
  12   6  11       15.15      181.87    176.03 o
  13   6  11      234.29      272.29    176.81 o
  14   6  11        1.09     -160.27    160.27 o
  15   6  11     5697.47     5022.43    385.84 o
  16   6  11     3604.43     4142.61    681.40 o
  17   6  11     8463.61     8691.48    646.45 o
  18   6  11     2700.11     2776.97    420.46 o
   1   7  11     3205.92     3149.38    132.09 o
   2   7  11     3691.26     3530.40    152.51 o
   3   7  11     3598.98     3407.39    126.80 o
   4   7  11     2965.32     2893.58    148.48 o
   5   7  11     1001.47     1017.81     84.59 o
   6   7  11      639.97      557.16     73.70 o
   7   7  11     1483.86     1534.18    125.87 o
   8   7  11     1725.13     1820.06    110.33 o
   9   7  11      517.76      600.89     98.43 o
  10   7  11       11.63      -67.38     67.38 o
  11   7  11      816.74      987.34    441.05 o
  12   7  11     3648.30     3762.48    659.10 o
  13   7  11     1064.70     1266.18    356.81 o
  14   7  11     4302.04     4842.67    472.44 o
  15   7  11     4804.07     4739.76    485.65 o
  16   7  11       31.18      280.95    262.74 o
  17   7  11      916.41      776.05    297.79 o
  18   7  11     1155.74     1156.10    332.01 o
   0   8  11     3858.57     4171.08    217.34 o
   1   8  11    35239.07    34858.30    445.13 o
   2   8  11      327.25      311.70     73.15 o
   3   8  11     3948.81     3546.85    133.38 o
   4   8  11     1486.63     1475.98     97.79 o
   5   8  11     2746.51     2858.36    121.18 o
   6   8  11      158.97      125.57     67.68 o
   7   8  11    13371.10    13318.00    213.68 o
   8   8  11      155.78      162.19     72.27 o
   9   8  11    10351.74    10342.93    272.44 o
  10   8  11     3549.47     3372.97    224.88 o
  11   8  11    11934.90    12327.84   1310.76 o
  12   8  11      436.34      541.91    253.89 o
  13   8  11      417.75      -65.34    217.31 o
  14   8  11       72.22       65.50    232.53 o
  15   8  11     5761.94     6300.48    666.53 o
  16   8  11     1610.15     1177.90    325.83 o
  17   8  11     9732.90    10658.29    725.34 o
   1   9  11     3424.11     3431.70    145.69 o
   2   9  11     1717.04     1785.74    108.10 o
   3   9  11     6347.68     6432.91    205.21 o
   4   9  11     4458.85     4477.82    153.75 o
   5   9  11     5410.13     5292.37    164.05 o
   6   9  11     3491.47     3578.49    136.62 o
   7   9  11     9502.69     9326.97    196.91 o
   8   9  11     1929.93     1876.58    110.94 o
   9   9  11       31.60      -11.49     95.06 o
  10   9  11     2912.44     2701.02    165.72 o
  11   9  11     7781.85     7334.34    758.21 o
  12   9  11     4231.77     3465.43    409.27 o
  13   9  11     5837.88     6091.26    750.78 o
  14   9  11     3160.69     2306.03    367.49 o
  15   9  11      755.81      613.56    303.90 o
  16   9  11      262.37      247.52    263.71 o
  17   9  11      728.42      374.74    308.31 o
   0  10  11     8833.30     8757.89    307.05 o
   1  10  11    15691.87    15746.67    292.12 o
   2  10  11     5888.74     5697.92    175.66 o
   3  10  11     5771.26     5776.19    176.17 o
   4  10  11      989.37     1147.65     98.18 o
   5  10  11      146.95       76.33     74.81 o
   6  10  11      165.45       28.85     73.96 o
   7  10  11    16850.83    17562.11    285.18 o
   8  10  11     3522.95     3626.85    197.37 o
   9  10  11    26180.86    26126.72    451.00 o
  10  10  11     2072.60     2360.40    237.93 o
  11  10  11     2167.01     2003.09    201.54 o
  12  10  11       30.10       45.69    246.58 o
  13  10  11      560.03      503.28    371.67 o
  14  10  11      138.95        2.75    236.36 o
  15  10  11      688.82      806.82    314.68 o
  16  10  11       83.46      376.96    285.74 o
   1  11  11       29.29      103.06     83.73 o
   2  11  11     2294.14     2463.63    133.72 o
   3  11  11     4110.95     4026.30    157.20 o
   4  11  11     8676.01     8919.99    213.81 o
   5  11  11    20178.54    20486.35    343.01 o
   6  11  11     8194.28     8677.36    206.04 o
   7  11  11     4270.52     4625.20    163.98 o
   8  11  11     4581.03     4671.27    152.28 o
   9  11  11     2705.28     2671.34    152.35 o
  10  11  11        8.59     -106.41    106.41 o
  11  11  11     8063.46     7552.46    375.39 o
  12  11  11      699.56      827.59    406.36 o
  13  11  11     6472.67     5873.44    557.51 o
  14  11  11       27.28      195.75    252.30 o
  15  11  11     1155.12     1112.54    336.40 o
   0  12  11     5955.79     5782.68    286.07 o
   1  12  11     9839.71     9592.75    241.03 o
   2  12  11     5148.59     5362.71    205.87 o
   3  12  11       71.89      -11.33     80.09 o
   4  12  11      592.60      534.53     96.91 o
   5  12  11      600.55      576.37     96.54 o
   6  12  11      752.49      743.49     96.80 o
   7  12  11     3028.19     3051.08    139.60 o
   8  12  11     1321.21     1287.72    114.07 o
   9  12  11     5030.97     5061.69    244.61 o
  10  12  11     2122.28     2203.70    181.67 o
  11  12  11     3764.40     4153.62    339.46 o
  12  12  11      921.22     1318.20    470.79 o
  13  12  11      566.78      947.43    379.11 o
  14  12  11        4.03      -25.34    356.81 o
   1  13  11     5428.46     5231.08    198.62 o
   2  13  11     7150.01     6835.75    325.91 o
   3  13  11    17199.76    17595.14    342.36 o
   4  13  11     4311.25     4064.70    169.97 o
   5  13  11    13329.04    13287.30    268.77 o
   6  13  11     4399.32     4520.99    173.20 o
   7  13  11      605.21      746.54    105.04 o
   8  13  11     3518.60     3580.09    161.52 o
   9  13  11       54.75     -101.83    101.83 o
  10  13  11     1360.42     1433.11    159.51 o
  11  13  11     5106.83     5260.72    349.86 o
  12  13  11       61.15      133.80    361.76 o
   0  14  11     8076.21     8140.47    376.95 o
   1  14  11     5125.98     5375.72    215.65 o
   2  14  11     5578.87     5824.97    215.71 o
   3  14  11     1446.50     1498.74    126.56 o
   4  14  11     1090.73     1042.43    117.58 o
   5  14  11      527.40      591.84    105.84 o
   6  14  11       15.97      -67.57     85.21 o
   7  14  11     4334.54     4002.52    174.10 o
   8  14  11      479.59      480.13    121.64 o
   9  14  11     3958.87     4121.11    250.06 o
  10  14  11     2109.09     1960.68    191.16 o
  11  14  11     2977.30     3087.45    636.80 o
   1  15  11      223.76      349.60    108.40 o
   2  15  11     1108.54     1039.53    127.20 o
   3  15  11     1368.33     1487.65    132.26 o
   4  15  11     3450.92     3469.74    170.46 o
   5  15  11     6049.51     5860.22    208.67 o
   6  15  11     2912.28     2958.83    158.41 o
   7  15  11     1932.55     2242.19    148.91 o
   8  15  11      805.15      756.22    113.40 o
   9  15  11      752.67      843.92    133.25 o
   0  16  11       32.05     -139.64    139.64 o
   1  16  11     3757.69     3996.94    193.94 o
   2  16  11      126.67       79.26    110.74 o
   3  16  11     4776.28     4684.50    198.11 o
   4  16  11       26.35      -93.69     93.69 o
   5  16  11        6.95        6.58    100.61 o
   6  16  11       48.90       -5.54     96.73 o
   0   0  12    11826.31    11248.26    916.79 o
   1   0  12    20533.49    20911.90    434.74 o
   2   0  12     1495.65     1401.89    127.84 o
   3   0  12      141.05      111.59     89.49 o
   4   0  12     1763.38     1716.58    118.10 o
   5   0  12     2930.77     3028.68    169.66 o
   6   0  12      437.93      455.45     74.03 o
   7   0  12    11358.11    11799.82    221.69 o
   8   0  12       75.55      253.36    130.90 o
   9   0  12    13702.80    14191.26    316.27 o
  10   0  12     1508.80     1929.65    279.99 o
  11   0  12     9387.87    10119.40    723.52 o
  12   0  12     2818.67     3340.10    480.70 o
  13   0  12     4203.16     3815.84    550.08 o
  14   0  12     1052.76     1214.13    396.45 o
  15   0  12     6537.39     6437.37    748.30 o
  16   0  12     1183.35     1105.11    431.14 o
  17   0  12    16485.16    15377.33   1035.73 o
  18   0  12     1669.59     1863.32    515.39 o
  19   0  12     9103.55     9960.82    991.13 o
   1   1  12     6647.75     6623.07    136.17 o
   2   1  12    17576.32    17763.83    225.15 o
   3   1  12    24184.59    22997.97    269.57 o
   4   1  12    11706.61    11311.42    184.54 o
   5   1  12    25614.73    25782.44    274.55 o
   6   1  12     6066.37     6075.94    113.92 o
   7   1  12      450.86      473.07     44.77 o
   8   1  12     4555.73     4554.08    138.21 o
   9   1  12     2752.84     2943.72    100.83 o
  10   1  12     3931.85     3639.40    216.37 o
  11   1  12     6837.55     5916.02    475.74 o
  12   1  12     7164.76     7274.19    492.25 o
  13   1  12    26313.36    26418.00    953.96 o
  14   1  12     4979.11     4985.25    439.68 o
  15   1  12    13946.51    13975.53    678.05 o
  16   1  12     1094.80      754.00    463.35 o
  17   1  12        1.52     -204.53    204.53 o
  18   1  12      786.50      925.30    428.66 o
  19   1  12     5968.21     6930.81    597.71 o
   0   2  12     3727.21     3556.24    151.90 o
   1   2  12     9300.39     9354.21    153.14 o
   2   2  12     2680.19     2408.57     85.23 o
   3   2  12     8697.53     8542.75    146.37 o
   4   2  12      291.27      207.61     52.87 o
   5   2  12      336.03      424.24     47.96 o
   6   2  12     1279.84     1271.22     58.16 o
   7   2  12    30366.81    30755.62    305.30 o
   8   2  12     2878.77     3152.19    116.99 o
   9   2  12    27543.81    28020.91    330.17 o
  10   2  12     4770.84     4667.83    157.58 o
  11   2  12     5478.42     5673.11    345.98 o
  12   2  12      178.16      228.15    191.61 o
  13   2  12       70.90      160.59    433.62 o
  14   2  12      319.64      385.53    240.57 o
  15   2  12     5107.09     4730.26    449.78 o
  16   2  12      658.92      557.40    268.72 o
  17   2  12     8378.37     7192.75    572.86 o
  18   2  12     1937.33     1748.09    357.37 o
  19   2  12    12829.95    11693.74    721.77 o
   1   3  12      350.78      419.15     53.57 o
   2   3  12      378.98      371.90     53.68 o
   3   3  12      707.55      677.66     59.91 o
   4   3  12     5340.25     5433.65    141.12 o
   5   3  12    19289.19    19270.13    233.57 o
   6   3  12     8163.92     8228.38    137.68 o
   7   3  12     1374.29     1499.29     64.39 o
   8   3  12      229.77      279.04     66.44 o
   9   3  12     9541.60     9049.93    185.33 o
  10   3  12     1405.28     1487.97    134.62 o
  11   3  12    12872.92    12627.51    469.00 o
  12   3  12     3727.44     3449.52    295.51 o
  13   3  12     3972.55     4139.81    326.32 o
  14   3  12     1826.61     1666.62    245.00 o
  15   3  12     2646.07     2524.84    384.06 o
  16   3  12      743.57      560.56    259.24 o
  17   3  12     1690.06     1259.69    325.83 o
  18   3  12        0.00      -45.50    336.98 o
  19   3  12      465.52      309.73    269.82 o
   0   4  12    14050.08    13314.76    295.28 o
   1   4  12    29137.61    28367.33    322.65 o
   2   4  12     4668.34     4381.83    113.22 o
   3   4  12    12554.95    12749.67    189.02 o
   4   4  12     2437.34     2447.71     98.15 o
   5   4  12     2061.56     1973.91     84.60 o
   6   4  12     3164.97     3380.67     96.35 o
   7   4  12    32034.15    31584.38    328.57 o
   8   4  12     9418.19     9216.42    196.33 o
   9   4  12    19000.80    18440.65    315.23 o
  10   4  12     3826.45     3952.61    181.67 o
  11   4  12     7911.28     8079.98    493.46 o
  12   4  12       31.41      130.75    161.44 o
  13   4  12       97.55       97.31    164.88 o
  14   4  12      623.71      692.11    246.85 o
  15   4  12     7304.14     7628.80    462.62 o
  16   4  12     4324.41     3981.70    362.36 o
  17   4  12     6628.02     5790.83    525.90 o
  18   4  12     2150.36     2061.87    373.08 o
  19   4  12     6399.77     6191.50    572.73 o
   1   5  12     6594.10     6595.29    150.08 o
   2   5  12       37.79       35.42     57.29 o
   3   5  12    10864.37    11146.44    203.94 o
   4   5  12     1643.09     1589.04     85.46 o
   5   5  12     3176.47     3207.77     98.84 o
   6   5  12       32.99       22.82     55.40 o
   7   5  12      896.86     1073.90     67.20 o
   8   5  12      284.64      180.94     67.07 o
   9   5  12       44.30      -38.46     72.44 o
  10   5  12     1717.67     1639.84     82.32 o
  11   5  12     1066.05     1156.73    269.14 o
  12   5  12       75.69      -33.20    158.58 o
  13   5  12     3037.18     3278.12    309.32 o
  14   5  12     1427.57     1029.09    224.49 o
  15   5  12     1816.21     2311.64    294.74 o
  16   5  12      327.96      515.96    221.10 o
  17   5  12        0.31       30.58    203.69 o
  18   5  12        2.13     -241.81    267.60 o
   0   6  12     9751.20     9860.37    286.30 o
   1   6  12    29814.55    29011.88    360.54 o
   2   6  12     2901.41     2906.73    119.17 o
   3   6  12     6156.78     6506.23    164.50 o
   4   6  12     1249.66     1364.53     93.18 o
   5   6  12     3864.43     3803.45    131.75 o
   6   6  12     3361.05     3387.44    111.22 o
   7   6  12    11599.55    11861.80    206.30 o
   8   6  12     7394.00     7288.41    157.93 o
   9   6  12     4678.97     4835.00    178.66 o
  10   6  12     5403.26     5457.42    319.26 o
  11   6  12     9221.72     8941.37    417.03 o
  12   6  12      347.74      180.46    172.09 o
  13   6  12     3372.57     3008.49    474.13 o
  14   6  12     2053.38     1766.27    270.50 o
  15   6  12     2217.60     1946.20    278.02 o
  16   6  12     5305.71     6147.98    557.87 o
  17   6  12     7546.44     7567.67    618.48 o
  18   6  12     2601.88     2803.42    619.45 o
   1   7  12       78.79       61.58     69.01 o
   2   7  12     2087.02     2114.23    108.93 o
   3   7  12     2994.44     2963.35    124.57 o
   4   7  12     1106.38     1177.76     91.25 o
   5   7  12     5468.16     5415.91    156.31 o
   6   7  12      780.10      632.53     79.44 o
   7   7  12     7829.77     7892.36    202.93 o
   8   7  12      208.21       16.15     75.80 o
   9   7  12      846.64      753.66    111.25 o
  10   7  12     1235.53     1251.42    116.30 o
  11   7  12       89.15      350.49    220.27 o
  12   7  12      360.60      278.18    222.00 o
  13   7  12      301.51      304.26    251.64 o
  14   7  12     1570.72     1579.59    335.10 o
  15   7  12        5.53      196.21    359.28 o
  16   7  12      307.76      179.17    281.94 o
  17   7  12      527.15     -302.07    344.42 o
   0   8  12      967.89      902.99    124.39 o
   1   8  12    20893.44    20716.63    315.21 o
   2   8  12     1474.94     1535.92    102.90 o
   3   8  12    11242.64    10932.68    268.28 o
   4   8  12     1857.85     1589.76    103.76 o
   5   8  12     3791.69     3747.32    139.69 o
   6   8  12        2.08      -25.84     67.43 o
   7   8  12      681.38      678.00     82.08 o
   8   8  12     1871.06     1979.94    118.88 o
   9   8  12     8360.28     8058.81    253.08 o
  10   8  12       32.98      199.65     94.73 o
  11   8  12     3488.46     3366.26    388.77 o
  12   8  12       61.89      109.02    210.25 o
  13   8  12        2.45     -134.91    226.48 o
  14   8  12      260.27     -100.54    309.73 o
  15   8  12       16.56     -241.48    241.48 o
  16   8  12       38.88      485.22    281.29 o
  17   8  12       12.79     -154.47    255.52 o
   1   9  12     1470.17     1594.85    108.77 o
   2   9  12      110.65      101.05     89.28 o
   3   9  12     1127.90     1343.26    102.99 o
   4   9  12     2214.28     2232.92    129.74 o
   5   9  12    14693.15    14262.20    255.36 o
   6   9  12     2838.00     3179.29    193.05 o
   7   9  12    12577.63    12620.37    233.12 o
   8   9  12        6.84      -20.39     77.50 o
   9   9  12        0.19       20.66     98.96 o
  10   9  12     3266.09     3208.63    192.73 o
  11   9  12     2950.79     2725.24    219.67 o
  12   9  12     2036.51     1483.13    324.12 o
  13   9  12     1441.46     1392.58    323.44 o
  14   9  12       60.95      424.72    266.25 o
  15   9  12      734.85      696.16    339.46 o
  16   9  12       23.88       26.67    257.54 o
   0  10  12       91.90      109.72    116.17 o
   1  10  12      532.56      494.65     88.55 o
   2  10  12        3.24      -52.87     74.10 o
   3  10  12      616.46      617.61     91.73 o
   4  10  12       56.03      -63.18     76.38 o
   5  10  12     1424.20     1627.10    112.33 o
   6  10  12      177.99      196.08     81.57 o
   7  10  12       19.87       62.10     75.69 o
   8  10  12        0.04       59.96     74.84 o
   9  10  12      525.20      609.73     97.79 o
  10  10  12        0.03       13.75    161.45 o
  11  10  12       26.21      148.10    158.58 o
  12  10  12      325.94      168.90    254.01 o
  13  10  12      371.80      530.55    290.59 o
  14  10  12        0.03      179.26    253.60 o
  15  10  12     2816.71     2399.66    397.43 o
   1  11  12      540.88      759.74    115.90 o
   2  11  12     2435.24     2446.38    134.89 o
   3  11  12     3233.79     3003.51    142.56 o
   4  11  12     2248.61     2005.09    126.28 o
   5  11  12      130.08      166.58     85.23 o
   6  11  12     1422.29     1321.10    109.95 o
   7  11  12      230.86      185.18     81.99 o
   8  11  12       22.45      -13.25     81.35 o
   9  11  12      770.24      736.29    112.20 o
  10  11  12       19.93      -31.04    114.92 o
  11  11  12       53.66      112.67    152.36 o
  12  11  12      360.18     1045.64    436.10 o
  13  11  12      599.08      622.67    639.28 o
  14  11  12      141.61      186.93    418.75 o
   0  12  12      341.66      432.32    148.78 o
   1  12  12     2729.31     2681.73    151.20 o
   2  12  12        3.90        5.94    105.94 o
   3  12  12      895.49     1127.87    112.03 o
   4  12  12       52.63      -60.60     83.41 o
   5  12  12     1432.64     1350.32    116.08 o
   6  12  12       60.75      155.27     87.15 o
   7  12  12      347.97      281.73     93.57 o
   8  12  12     1514.61     1472.28    118.55 o
   9  12  12       40.71       27.45    108.76 o
  10  12  12      504.65      531.41    138.40 o
  11  12  12      760.41     1055.30    204.92 o
  12  12  12      155.77      272.56    381.58 o
  13  12  12       27.57      -26.74    292.38 o
   1  13  12      104.59      152.43     96.47 o
   2  13  12       64.23      -55.46    101.07 o
   3  13  12      105.09      157.28     91.44 o
   4  13  12      195.39      243.66     96.72 o
   5  13  12     1766.78     2068.50    136.20 o
   6  13  12      138.51      110.60     93.02 o
   7  13  12      409.50      564.01    105.07 o
   8  13  12       36.46      158.33     90.44 o
   9  13  12      707.56      528.92    117.55 o
  10  13  12        1.68      -27.47    146.64 o
  11  13  12      573.82      430.26    191.03 o
  12  13  12       58.38      -69.38    401.41 o
   0  14  12     1524.05     1563.54    197.02 o
   1  14  12     2614.02     2572.55    159.28 o
   2  14  12        1.05      -31.31     93.58 o
   3  14  12        0.14      -87.64     87.64 o
   4  14  12      342.12      416.78    101.06 o
   5  14  12        0.30      -89.39     89.39 o
   6  14  12      104.50       90.29     93.96 o
   7  14  12       35.89       59.27     95.64 o
   8  14  12      931.80     1043.38    129.90 o
   9  14  12       63.20       89.83    112.37 o
  10  14  12       11.43       47.73    103.72 o
   1  15  12      411.95      376.82    113.00 o
   2  15  12     1168.82     1249.73    128.55 o
   3  15  12     2871.24     2927.28    162.94 o
   4  15  12     1297.64     1091.00    123.78 o
   5  15  12     5813.15     5893.66    212.19 o
   6  15  12      392.08      345.67    106.78 o
   7  15  12      337.92      296.14    105.36 o
   8  15  12        1.32      -59.44     96.61 o
   0  16  12        9.18     -141.81    141.81 o
   1  16  12     3018.81     3212.94    183.36 o
   2  16  12       11.71      180.35    104.44 o
   3  16  12     1528.64     1677.80    143.08 o
   4  16  12      559.35      510.18    113.96 o
   5  16  12      550.86      378.73    194.59 o
   1   1  13      425.67      475.20     60.87 o
   2   1  13    11064.11    10772.71    169.36 o
   3   1  13       21.50      125.13     56.16 o
   4   1  13     1353.07     1294.50     79.87 o
   5   1  13       23.90       65.25     46.56 o
   6   1  13      355.26      345.78     51.46 o
   7   1  13        0.94       91.58     42.59 o
   8   1  13      231.32      285.08     68.13 o
   9   1  13       11.03      -62.45     71.91 o
  10   1  13      570.93      684.80     69.77 o
  11   1  13        3.64      -38.87    178.61 o
  12   1  13     1966.68     1763.93    295.71 o
  13   1  13       52.82      231.45    213.67 o
  14   1  13     4209.11     4418.96    427.34 o
  15   1  13       48.42     -123.68    200.92 o
  16   1  13      471.26       16.35    239.86 o
  17   1  13       29.18     -209.13    227.04 o
  18   1  13     3017.99     2480.69    401.84 o
  19   1  13        8.21     -173.45    248.80 o
   0   2  13     2082.31     2241.98    127.00 o
   1   2  13        8.43      -35.92     47.15 o
   2   2  13     2540.64     2469.71     95.79 o
   3   2  13       24.02       54.24     54.84 o
   4   2  13     8185.83     7819.68    142.65 o
   5   2  13       86.26       98.07     46.06 o
   6   2  13     7299.09     7510.09    140.69 o
   7   2  13      499.24      594.81     52.19 o
   8   2  13     6022.54     5849.03    158.39 o
   9   2  13        6.77      152.96     73.35 o
  10   2  13     2063.53     1963.64    110.19 o
  11   2  13      468.86      373.87    206.23 o
  12   2  13     2284.51     2476.10    320.27 o
  13   2  13      831.19      403.66    228.42 o
  14   2  13      104.87     -158.58    185.72 o
  15   2  13       35.37       49.12    217.17 o
  16   2  13     1995.00     2127.07    339.69 o
  17   2  13      124.80     -119.43    225.02 o
  18   2  13      791.09      254.72    327.07 o
  19   2  13       60.23     -236.36    236.36 o
   1   3  13      328.22      288.86     54.32 o
   2   3  13     4162.67     4072.09    111.79 o
   3   3  13      695.94      765.99     64.08 o
   4   3  13     5990.66     6264.27    132.51 o
   5   3  13       25.01      -47.67     47.67 o
   6   3  13     2459.67     2546.50     90.92 o
   7   3  13       81.95       27.11     46.01 o
   8   3  13      577.25      344.28     71.64 o
   9   3  13      152.94       75.80     76.29 o
  10   3  13    20262.49    20359.83    331.80 o
  11   3  13      231.10      135.91    156.19 o
  12   3  13    21209.95    21015.05    649.40 o
  13   3  13       46.98     -158.03    158.03 o
  14   3  13     7099.37     7365.76    436.57 o
  15   3  13       49.91      -57.40    212.38 o
  16   3  13     1225.24      437.77    317.16 o
  17   3  13      528.47      700.21    336.98 o
  18   3  13      233.99      484.71    495.56 o
   0   4  13       70.40       76.34     78.27 o
   1   4  13       23.82      -21.10     47.50 o
   2   4  13       54.50       76.66     50.68 o
   3   4  13        3.78      -34.08     50.14 o
   4   4  13      133.71      142.71     54.66 o
   5   4  13     2117.68     2026.87     95.10 o
   6   4  13     4150.23     4298.99    127.90 o
   7   4  13      518.62      569.25     60.66 o
   8   4  13     4654.68     4675.52    127.02 o
   9   4  13     2831.31     2805.75    174.04 o
  10   4  13     1119.37     1113.17     99.19 o
  11   4  13       77.45     -158.33    158.33 o
  12   4  13      747.02      888.79    205.69 o
  13   4  13      587.11      463.62    185.51 o
  14   4  13     1114.27     1114.70    234.70 o
  15   4  13       59.55       22.50    306.57 o
  16   4  13     1472.49     1253.61    317.41 o
  17   4  13        1.44     -249.61    547.60 o
  18   4  13     2735.74     2297.77    392.04 o
   1   5  13       26.56      -57.23     57.23 o
   2   5  13      143.76       95.19     72.78 o
   3   5  13      434.82      438.08     66.85 o
   4   5  13     4631.52     4864.56    137.50 o
   5   5  13       76.86       74.36     60.77 o
   6   5  13     8595.62     8562.15    169.71 o
   7   5  13     5814.13     5291.12    156.04 o
   8   5  13      175.65      162.67     59.24 o
   9   5  13       53.03      -43.26     76.69 o
  10   5  13    15189.45    14981.50    299.00 o
  11   5  13       47.68     -146.32    146.32 o
  12   5  13    11673.79    12666.94    707.92 o
  13   5  13        4.58      279.30    179.58 o
  14   5  13     5069.87     4829.24    372.38 o
  15   5  13     1013.03      795.74    231.67 o
  16   5  13     1353.45     1206.22    404.62 o
  17   5  13        1.78     -144.53    201.36 o
  18   5  13      515.41      137.38    264.13 o
   0   6  13    11086.04    11505.26    290.92 o
   1   6  13      269.00      105.28     65.40 o
   2   6  13     3213.55     3312.50    122.12 o
   3   6  13      533.08      453.71     80.47 o
   4   6  13     2862.69     2626.28    131.59 o
   5   6  13     1641.12     1652.95    100.16 o
   6   6  13     5765.74     5813.91    159.84 o
   7   6  13        0.35      -35.00     63.98 o
   8   6  13     8466.72     8650.38    191.27 o
   9   6  13     2216.23     2148.27    188.75 o
  10   6  13     6131.54     6374.33    335.02 o
  11   6  13      379.88      312.05    177.83 o
  12   6  13      163.20      510.62    189.87 o
  13   6  13      225.02      302.51    182.65 o
  14   6  13      307.57      422.01    202.30 o
  15   6  13       18.49      -94.30    181.01 o
  16   6  13     7034.30     6694.08    457.14 o
  17   6  13        0.10       22.42    257.11 o
   1   7  13      222.16      202.93     72.01 o
   2   7  13     9832.79     9818.51    206.84 o
   3   7  13        7.30       75.39     70.36 o
   4   7  13    11658.34    11788.64    224.02 o
   5   7  13        9.36       72.60     69.96 o
   6   7  13      318.79      323.36     76.48 o
   7   7  13      490.87      504.34     78.78 o
   8   7  13     2166.65     1996.93    138.72 o
   9   7  13      839.73      823.31    118.96 o
  10   7  13      839.55      828.03    117.72 o
  11   7  13       44.59      -69.65    194.46 o
  12   7  13     5156.85     5031.23    467.32 o
  13   7  13      108.98      222.50    238.49 o
  14   7  13    15158.34    14813.18    807.77 o
  15   7  13      113.10      350.42    297.34 o
  16   7  13     1168.05      768.32    312.43 o
  17   7  13      466.18      488.01    316.76 o
   0   8  13    54743.57    55748.52    878.43 o
   1   8  13      278.28      239.70     83.75 o
   2   8  13    15009.37    14972.96    264.96 o
   3   8  13      264.53      292.87     79.06 o
   4   8  13     1055.07      920.36     93.54 o
   5   8  13     1090.29     1056.64     95.94 o
   6   8  13     6277.55     6444.26    178.22 o
   7   8  13      470.60      476.94     81.30 o
   8   8  13    15567.18    15817.78    301.82 o
   9   8  13       71.04      190.41    105.70 o
  10   8  13    15738.33    14618.05    415.58 o
  11   8  13      281.13      357.92    130.96 o
  12   8  13     1468.55     1223.20    318.65 o
  13   8  13       93.99     -147.51    232.91 o
  14   8  13     1013.28     1673.93    344.83 o
  15   8  13       10.16      277.15    264.55 o
  16   8  13    14160.00    14204.17    754.99 o
   1   9  13      127.71       54.16     76.93 o
   2   9  13     1761.07     1610.54    111.27 o
   3   9  13      105.76      149.45     80.58 o
   4   9  13    17220.47    16767.97    287.88 o
   5   9  13      766.63      806.10    102.66 o
   6   9  13    11520.62    11747.18    233.74 o
   7   9  13        1.37      -18.94     73.56 o
   8   9  13     1502.11     1649.65    109.40 o
   9   9  13        0.84      -65.91    101.92 o
  10   9  13      290.91      284.16    123.97 o
  11   9  13        8.27      107.29    140.13 o
  12   9  13     2166.24     1894.12    343.19 o
  13   9  13      227.77      510.65    592.20 o
  14   9  13     3283.33     2881.69    406.08 o
  15   9  13        6.87     -236.51    236.51 o
   0  10  13     9070.49     8700.45    284.98 o
   1  10  13       10.98       45.01     78.39 o
   2  10  13    14456.06    14319.78    286.45 o
   3  10  13      153.75      122.35     82.51 o
   4  10  13     5919.81     5635.36    183.64 o
   5  10  13      295.21      188.44     84.08 o
   6  10  13     1794.44     2036.99    123.42 o
   7  10  13     3005.31     2634.45    131.16 o
   8  10  13    13156.39    13742.39    271.64 o
   9  10  13      206.41      173.10     88.74 o
  10  10  13     9581.28     9758.16    334.36 o
  11  10  13      563.78      700.77    349.37 o
  12  10  13        4.50       72.05    319.64 o
  13  10  13        8.00      260.60    251.87 o
  14  10  13     1625.18     1565.74    366.17 o
  15  10  13        5.64     -225.09    241.71 o
   1  11  13        2.90       80.74     84.23 o
   2  11  13    23203.60    22592.19    371.66 o
   3  11  13      208.50      134.08     87.03 o
   4  11  13    29649.47    29756.24    429.08 o
   5  11  13      123.55      221.03     88.13 o
   6  11  13    23999.36    24253.87    372.37 o
   7  11  13       48.99       66.14     88.05 o
   8  11  13     6979.39     6912.55    234.43 o
   9  11  13      758.70      423.87    128.58 o
  10  11  13     4419.59     4487.04    382.60 o
  11  11  13       26.60      -41.84    423.71 o
  12  11  13     8976.59     8741.31   1010.95 o
  13  11  13        0.37     -239.86    239.86 o
  14  11  13     3850.67     3513.54    649.19 o
   0  12  13    10236.27    10395.04    364.95 o
   1  12  13     1832.51     2077.98    135.10 o
   2  12  13     9901.03    10384.90    241.95 o
   3  12  13       33.69       60.92     90.45 o
   4  12  13      716.43      677.91    104.71 o
   5  12  13       15.52      -37.91     85.75 o
   6  12  13      794.94      538.06    102.00 o
   7  12  13       15.33      -85.88     85.88 o
   8  12  13     2916.52     2875.59    147.37 o
   9  12  13       68.41       96.58    100.79 o
  10  12  13     4651.81     5052.17    334.62 o
  11  12  13        9.67       95.15    171.95 o
  12  12  13     2875.36     2155.70    550.08 o
   1  13  13      141.26       71.18     92.49 o
   2  13  13    23569.78    24466.18    394.81 o
   3  13  13      332.33      347.11    100.37 o
   4  13  13    24000.11    24817.68    412.12 o
   5  13  13        6.03       65.14    113.86 o
   6  13  13     8348.85     8625.06    231.23 o
   7  13  13       15.70      -89.69     89.69 o
   8  13  13     4117.03     4119.66    175.31 o
   9  13  13       22.99     -102.99    102.99 o
  10  13  13        2.06      119.21    151.78 o
  11  13  13        0.06       73.79    179.34 o
   0  14  13     8979.24     9718.35    403.52 o
   1  14  13      695.01      652.83    111.43 o
   2  14  13     4992.39     5107.11    199.33 o
   3  14  13       11.75       11.96     95.83 o
   4  14  13       45.93      -18.35     96.96 o
   5  14  13      518.52      442.29    106.75 o
   6  14  13       47.82      136.19     95.04 o
   7  14  13      231.92       83.14     97.25 o
   8  14  13     2102.38     2388.61    163.58 o
   9  14  13      190.68      180.01    135.45 o
   1  15  13       49.97      158.70    100.19 o
   2  15  13     2427.54     2106.47    149.97 o
   3  15  13       28.57      -96.76     96.76 o
   4  15  13    10788.52    10924.48    269.50 o
   5  15  13       42.50      -98.44     98.44 o
   6  15  13    11215.01    12340.78    322.82 o
   7  15  13       34.78      510.43    386.54 o
   0  16  13     1818.00     1502.66    211.92 o
   1  16  13      140.04      141.70    106.75 o
   2  16  13     2750.57     2992.63    173.07 o
   0   0  14     9708.34     9217.83    395.92 o
   1   0  14       23.24       20.03     93.47 o
   2   0  14    11633.39    11820.34    515.00 o
   3   0  14     1557.69     1490.41    165.95 o
   4   0  14        0.39      152.78     97.21 o
   5   0  14     1155.90     1394.12    176.76 o
   6   0  14      294.76      266.41    131.44 o
   7   0  14     4079.43     4177.27    162.84 o
   8   0  14      319.83      408.21    112.96 o
   9   0  14     9292.58     9252.16    330.10 o
  10   0  14      880.05      725.74    130.94 o
  11   0  14     8037.45     8840.85    698.74 o
  12   0  14     6438.55     6288.70    669.01 o
  13   0  14        4.42        9.91    282.47 o
  14   0  14       47.47      460.87    341.94 o
  15   0  14     1637.01     2125.97    495.56 o
  16   0  14     2798.22     2309.32    525.30 o
  17   0  14    12814.24    13082.87   1001.04 o
  18   0  14      226.34       14.87    332.03 o
   1   1  14     3340.72     3439.76    112.49 o
   2   1  14     9987.18     9730.47    180.37 o
   3   1  14    15019.21    14797.30    228.60 o
   4   1  14    29128.73    28963.04    358.59 o
   5   1  14     9190.54     9520.95    229.97 o
   6   1  14    23398.60    22847.74    287.95 o
   7   1  14      243.66      322.64     52.94 o
   8   1  14     7476.21     7470.85    189.41 o
   9   1  14     1958.21     1840.26    124.68 o
  10   1  14      758.07      776.46     91.61 o
  11   1  14    13057.70    13439.55    968.83 o
  12   1  14    13462.61    13779.25    631.62 o
  13   1  14    24954.60    24430.52    896.74 o
  14   1  14     9378.23    10631.60    588.67 o
  15   1  14     7374.23     7432.42    553.62 o
  16   1  14     1682.28      914.94    284.29 o
  17   1  14       10.48     -189.99    207.16 o
  18   1  14     1522.54     1231.31    318.65 o
   0   2  14     3245.91     3549.61    202.42 o
   1   2  14     8455.67     8730.67    163.72 o
   2   2  14     8149.08     8474.59    155.66 o
   3   2  14     1231.49     1250.99     87.95 o
   4   2  14      109.57      152.33     51.66 o
   5   2  14      336.84      226.57     62.91 o
   6   2  14     1160.75     1205.64     79.87 o
   7   2  14     8923.15     9116.87    153.79 o
   8   2  14     6362.95     6372.63    206.53 o
   9   2  14    25975.31    25296.22    402.00 o
  10   2  14     4473.23     4501.60    161.60 o
  11   2  14     3902.63     3607.10    359.65 o
  12   2  14      362.23      -98.62    245.30 o
  13   2  14     1893.08     2016.97    317.00 o
  14   2  14      842.40      889.20    465.83 o
  15   2  14     3843.09     4860.58    459.11 o
  16   2  14     1241.67     1185.91    297.79 o
  17   2  14     5734.90     5646.50    516.88 o
  18   2  14      597.40      492.13    277.77 o
   1   3  14        7.46       14.73     50.27 o
   2   3  14     2129.59     2308.76     92.14 o
   3   3  14     2797.48     2854.14    100.70 o
   4   3  14    13995.61    13831.04    204.71 o
   5   3  14     4105.17     4485.23    138.04 o
   6   3  14    14485.02    14287.10    224.51 o
   7   3  14     6119.48     6329.89    143.59 o
   8   3  14     4632.79     4410.46    146.39 o
   9   3  14     3365.56     3357.87    149.94 o
  10   3  14     3639.14     3620.63    152.84 o
  11   3  14    12638.83    12454.10    478.76 o
  12   3  14    10454.56    10634.27    478.78 o
  13   3  14     3440.50     3970.13    327.44 o
  14   3  14     2728.29     3054.83    520.34 o
  15   3  14      775.79      823.72    289.08 o
  16   3  14      247.27       -9.33    386.54 o
  17   3  14     1963.83     2508.92    750.78 o
  18   3  14      117.93     -295.23    537.69 o
   0   4  14     4811.68     4726.91    225.90 o
   1   4  14    10400.27    10239.29    172.15 o
   2   4  14     3463.24     3392.30    108.20 o
   3   4  14     6018.69     5661.44    142.97 o
   4   4  14      536.98      656.62     67.03 o
   5   4  14     1775.27     1732.25     85.92 o
   6   4  14     2667.68     2693.99     99.76 o
   7   4  14    14627.38    14534.56    225.34 o
   8   4  14    13075.16    13310.18    208.63 o
   9   4  14    16001.43    15304.95    296.85 o
  10   4  14     5272.09     5162.75    241.57 o
  11   4  14     3180.61     3201.26    286.17 o
  12   4  14      286.12      111.96    171.89 o
  13   4  14      363.63       71.63    171.20 o
  14   4  14     1708.14     1889.50    272.54 o
  15   4  14     3829.47     3804.56    350.00 o
  16   4  14     3788.16     4006.45    445.03 o
  17   4  14     3238.14     2924.14    415.23 o
   1   5  14     5150.24     4870.21    145.17 o
   2   5  14     2501.70     2588.55    111.25 o
   3   5  14     7117.47     7142.71    165.24 o
   4   5  14     4187.92     4154.87    124.14 o
   5   5  14      861.26      856.69     73.61 o
   6   5  14        9.51      -61.25     61.25 o
   7   5  14     3962.04     3769.75    124.40 o
   8   5  14       59.03      -62.73     69.54 o
   9   5  14      547.46      318.50     89.54 o
  10   5  14        4.44      -77.79     78.90 o
  11   5  14       82.46     -146.78    146.78 o
  12   5  14     1570.63     1512.02    240.59 o
  13   5  14      522.78      436.52    192.69 o
  14   5  14     5989.05     6221.23    578.90 o
  15   5  14     1725.74     1276.41    261.99 o
  16   5  14     2129.82     2000.09    294.94 o
  17   5  14        0.90     -238.93    238.93 o
   0   6  14    22361.43    22647.72    446.95 o
   1   6  14    34689.90    34788.32    425.53 o
   2   6  14     3221.04     3270.67    129.67 o
   3   6  14     5150.76     5106.62    151.16 o
   4   6  14     2057.53     1967.15    111.51 o
   5   6  14     3091.19     2872.03    125.25 o
   6   6  14     1897.19     2204.97    112.52 o
   7   6  14     4751.59     4728.51    148.32 o
   8   6  14     1872.64     1858.86    116.54 o
   9   6  14     1872.69     2078.29    141.84 o
  10   6  14     5229.85     5110.54    192.67 o
  11   6  14     7483.64     7541.18    278.32 o
  12   6  14      322.69      440.58    194.48 o
  13   6  14     1889.42     1422.07    248.40 o
  14   6  14     2630.23     2251.62    425.59 o
  15   6  14     3211.46     3527.98    346.72 o
  16   6  14     7718.89     8211.93    506.88 o
  17   6  14     4195.15     4502.93    509.77 o
   1   7  14      157.62       44.21     69.63 o
   2   7  14     6918.53     7040.31    192.17 o
   3   7  14     2068.88     1980.03    108.82 o
   4   7  14     4752.76     4906.31    162.32 o
   5   7  14     9273.12     9483.14    209.05 o
   6   7  14      348.20      369.06     78.93 o
   7   7  14      840.81      882.41     88.22 o
   8   7  14       91.58      -23.25    117.32 o
   9   7  14     1329.16     1432.69    139.09 o
  10   7  14       57.11      -24.99    100.11 o
  11   7  14       82.50      202.16    125.51 o
  12   7  14     2136.18     2501.52    360.93 o
  13   7  14      673.29     1044.40    308.31 o
  14   7  14     4551.44     3891.58    459.01 o
  15   7  14      263.37      541.34    288.95 o
  16   7  14     1666.10     2018.99    397.16 o
   0   8  14     1533.92     1660.92    161.14 o
   1   8  14     6397.75     6255.80    223.90 o
   2   8  14      143.04      167.41     78.72 o
   3   8  14     5391.35     5226.47    173.51 o
   4   8  14     1305.91     1456.14    107.95 o
   5   8  14      737.46      698.96     93.27 o
   6   8  14      971.69      946.57     97.07 o
   7   8  14     2021.15     2013.21    114.13 o
   8   8  14     1561.42     1731.50    107.48 o
   9   8  14     1714.91     1822.92    152.89 o
  10   8  14      549.62      331.49    126.75 o
  11   8  14      914.13      894.55    161.11 o
  12   8  14      111.05     -152.40    438.57 o
  13   8  14      512.37      758.27    294.29 o
  14   8  14      201.40      488.44    290.70 o
  15   8  14      288.24      304.14    267.23 o
   1   9  14       13.40       61.50     76.07 o
   2   9  14     1868.62     2045.27    124.56 o
   3   9  14     1619.54     1556.51    115.09 o
   4   9  14     2434.21     2551.78    132.65 o
   5   9  14    14388.16    14295.19    266.48 o
   6   9  14     2799.54     2663.06    133.05 o
   7   9  14     4586.66     4501.76    159.71 o
   8   9  14      386.95      251.50     85.27 o
   9   9  14       36.21      -75.62    104.70 o
  10   9  14     1507.78     1799.86    295.74 o
  11   9  14      610.88      786.83    182.17 o
  12   9  14      690.07     1282.78    319.47 o
  13   9  14      256.89      406.62    488.13 o
  14   9  14      317.95       89.85    312.20 o
  15   9  14       62.09      -44.18    246.58 o
   0  10  14      233.87      229.77    117.55 o
   1  10  14     2723.47     2470.84    128.18 o
   2  10  14       45.34      -42.21     81.00 o
   3  10  14      352.70      236.46     88.25 o
   4  10  14       12.61      -43.67     80.78 o
   5  10  14      168.90      200.65     86.54 o
   6  10  14        5.90      -78.02     79.52 o
   7  10  14      600.77      598.15    121.19 o
   8  10  14       58.66      -74.71     80.33 o
   9  10  14        4.32       13.56     89.08 o
  10  10  14       81.29      277.88    130.33 o
  11  10  14        1.77      -24.07    158.17 o
  12  10  14       17.17      -45.59    287.43 o
  13  10  14     1060.80     1259.40    338.14 o
  14  10  14      233.92     -176.00    244.99 o
   1  11  14      933.93      793.52    105.15 o
   2  11  14     4087.89     4118.61    185.12 o
   3  11  14     5251.31     5210.53    188.04 o
   4  11  14     1746.03     1952.53    178.13 o
   5  11  14      638.14      559.96    101.02 o
   6  11  14       25.22      -42.15     85.17 o
   7  11  14       40.35      -23.56     86.89 o
   8  11  14      194.63       95.94     94.12 o
   9  11  14      110.15      115.05    103.09 o
  10  11  14      641.20      481.04    144.02 o
  11  11  14        0.53       -3.03    168.25 o
  12  11  14      230.61       50.66    263.14 o
  13  11  14      564.25     1083.18    775.56 o
   0  12  14       32.40      -80.70    118.62 o
   1  12  14      839.57      781.92    124.13 o
   2  12  14      373.55      368.54     99.57 o
   3  12  14      813.92      888.44    112.12 o
   4  12  14      345.07      329.92     97.87 o
   5  12  14     1239.64     1338.62    121.31 o
   6  12  14       71.70      -13.63     87.63 o
   7  12  14       34.92      -36.55     88.91 o
   8  12  14     1069.62     1083.41    172.72 o
   9  12  14       72.72      -28.68    102.38 o
  10  12  14     1275.59     1274.77    254.36 o
  11  12  14       51.47     -162.43    272.56 o
   1  13  14       13.25       20.25     93.69 o
   2  13  14        0.62       14.25     91.79 o
   3  13  14      213.90      266.03     98.32 o
   4  13  14       16.91       37.57     93.63 o
   5  13  14      730.97      683.56    110.90 o
   6  13  14        1.89      -93.60     93.60 o
   7  13  14      491.66      426.81    126.43 o
   8  13  14       37.11      -43.19     89.46 o
   9  13  14      344.94      166.26    148.89 o
  10  13  14      233.92      250.80    144.24 o
   0  14  14       30.96     -123.46    123.46 o
   1  14  14     1130.98     1007.40    131.55 o
   2  14  14       86.36      117.86     99.87 o
   3  14  14      219.68      261.33    101.60 o
   4  14  14      300.70       99.04    101.63 o
   5  14  14      147.51      174.82    100.85 o
   6  14  14       59.08       35.86     96.50 o
   7  14  14      556.37      447.39    111.61 o
   8  14  14      576.41      383.38    104.58 o
   1  15  14      263.21      262.19    107.81 o
   2  15  14     3887.44     3799.73    183.65 o
   3  15  14     3697.66     3624.88    182.50 o
   4  15  14      896.22     1066.25    159.47 o
   5  15  14     1806.95     2000.45    147.33 o
   1   1  15      304.15      341.49     71.10 o
   2   1  15      590.53      475.77     79.62 o
   3   1  15     5178.61     5042.17    143.48 o
   4   1  15      228.22      225.09     68.54 o
   5   1  15      578.53      698.17     76.37 o
   6   1  15      104.63      156.54     74.89 o
   7   1  15     2649.57     2593.74    105.27 o
   8   1  15      189.38      146.88     90.16 o
   9   1  15      354.33      386.58    103.79 o
  10   1  15      130.18      -45.20     77.80 o
  11   1  15      105.60      108.94    196.14 o
  12   1  15      193.10       61.76    208.48 o
  13   1  15     2356.58     2529.91    346.44 o
  14   1  15      112.92       44.21    222.49 o
  15   1  15     1909.16     1692.07    393.97 o
  16   1  15       31.01      -32.01    236.51 o
  17   1  15        7.81      413.27    334.51 o
   0   2  15      904.05      968.22     91.23 o
   1   2  15     2927.17     3101.86     97.68 o
   2   2  15       43.73      -33.49     66.21 o
   3   2  15      886.38      871.17     68.98 o
   4   2  15        8.86      -63.60     63.60 o
   5   2  15        8.52      -19.41     59.91 o
   6   2  15     2960.25     2849.11    109.01 o
   7   2  15     1275.02     1230.33     81.06 o
   8   2  15       14.34      -48.16     73.99 o
   9   2  15       11.77       -2.88     79.19 o
  10   2  15       40.27      139.36    110.45 o
  11   2  15      103.06       99.95    196.11 o
  12   2  15      743.62      950.27    250.09 o
  13   2  15      816.08      777.05    356.81 o
  14   2  15      416.61     -173.28    209.90 o
  15   2  15       69.60     -128.11    211.98 o
  16   2  15      682.57      786.77    339.46 o
  17   2  15      295.97      523.30    271.64 o
   1   3  15     2885.41     2941.77    145.72 o
   2   3  15     2008.84     2066.42     91.93 o
   3   3  15    16664.66    16777.54    236.13 o
   4   3  15      183.84      240.13     59.06 o
   5   3  15    13788.68    13866.46    228.28 o
   6   3  15        3.58      -21.61     61.50 o
   7   3  15     1097.43     1108.81     80.29 o
   8   3  15     4140.20     3767.44    138.66 o
   9   3  15      729.99      469.57     94.21 o
  10   3  15      693.22      859.62    166.98 o
  11   3  15     1755.67     1822.06    241.00 o
  12   3  15      719.40      890.69    264.29 o
  13   3  15     4674.79     4782.13    569.90 o
  14   3  15      173.32      -68.39    209.90 o
  15   3  15      629.55      729.13    266.00 o
  16   3  15      524.90      224.93    257.39 o
  17   3  15      333.26       76.60    260.17 o
   0   4  15     3435.91     3382.49    178.09 o
   1   4  15       56.14      -61.12     61.12 o
   2   4  15        4.10      -58.58     61.29 o
   3   4  15     5895.79     5884.71    143.93 o
   4   4  15       16.66      -52.38     55.97 o
   5   4  15     2784.56     2927.61    117.53 o
   6   4  15      740.83      697.11     79.28 o
   7   4  15     5732.86     5737.16    152.08 o
   8   4  15     2381.26     2324.41    116.54 o
   9   4  15     7605.53     7815.18    219.97 o
  10   4  15      104.50       94.85     88.91 o
  11   4  15      206.31      487.99    112.09 o
  12   4  15        4.33      -42.68    165.80 o
  13   4  15      308.88      259.19    188.86 o
  14   4  15     1094.31     1134.88    241.24 o
  15   4  15      572.37     1004.76    559.99 o
  16   4  15      597.12      782.34    295.34 o
  17   4  15      203.95      469.05    269.75 o
   1   5  15      187.65      331.65     73.11 o
   2   5  15      145.63       -0.61     64.71 o
   3   5  15     3019.56     3028.96    122.42 o
   4   5  15      102.67       97.77     76.53 o
   5   5  15    14386.25    14253.94    282.41 o
   6   5  15       94.93       23.46     66.34 o
   7   5  15     4724.20     4518.38    139.11 o
   8   5  15      780.97      724.50     97.75 o
   9   5  15      302.03      289.03     93.10 o
  10   5  15     2534.59     2562.66    149.44 o
  11   5  15     1617.25     1859.01    161.51 o
  12   5  15     2953.90     2686.99    288.52 o
  13   5  15      532.25      568.91    212.04 o
  14   5  15      910.92     1149.93    243.01 o
  15   5  15      362.88       71.93    249.40 o
  16   5  15       30.96     -182.87    190.89 o
   0   6  15     1712.94     1785.84    182.19 o
   1   6  15    25903.18    25586.38    351.19 o
   2   6  15      141.10      164.02     71.68 o
   3   6  15     9438.53     9377.97    194.36 o
   4   6  15     1410.71     1541.92     98.64 o
   5   6  15        2.62      -37.88     65.29 o
   6   6  15      432.17      368.80     81.52 o
   7   6  15    11433.38    12291.58    246.79 o
   8   6  15     2786.49     2733.65    135.79 o
   9   6  15    10288.76    10498.19    269.38 o
  10   6  15       36.77       80.16     92.58 o
  11   6  15     8316.66     8385.44    306.62 o
  12   6  15       72.12      -67.58    189.65 o
  13   6  15      164.95      128.61    206.80 o
  14   6  15      780.20      714.38    235.19 o
  15   6  15     3673.48     3999.06    377.71 o
  16   6  15      781.52     1188.33    301.12 o
   1   7  15     3968.43     3862.65    142.90 o
   2   7  15      681.49      535.99     96.58 o
   3   7  15     5902.38     5818.10    171.06 o
   4   7  15        2.00       56.35     71.13 o
   5   7  15     1616.19     1650.40    133.94 o
   6   7  15       23.46       15.94     74.43 o
   7   7  15      380.50      180.89     78.37 o
   8   7  15     1405.82     1297.94     99.48 o
   9   7  15      377.50      437.34    116.61 o
  10   7  15      133.43       54.99    101.78 o
  11   7  15      275.09      113.49    229.99 o
  12   7  15      906.60      639.84    276.76 o
  13   7  15     1347.77     1736.59    545.12 o
  14   7  15     1415.99     1410.50    348.33 o
  15   7  15     5892.83     5879.29    564.14 o
   0   8  15      736.54      597.49    124.42 o
   1   8  15    25260.18    24534.87    349.99 o
   2   8  15      103.85      188.25     78.14 o
   3   8  15     6915.99     6816.72    208.65 o
   4   8  15        9.72      -13.48     77.65 o
   5   8  15     4444.70     4540.23    165.79 o
   6   8  15      252.35      222.62     82.95 o
   7   8  15    15270.20    15316.56    271.26 o
   8   8  15      467.84      394.58     86.38 o
   9   8  15     7622.48     7898.16    353.94 o
  10   8  15        4.12       -7.24    122.84 o
  11   8  15     9840.08     9694.59    413.81 o
  12   8  15      341.32      247.99    251.64 o
  13   8  15      564.15      526.35    289.08 o
  14   8  15       81.98      100.08    267.91 o
  15   8  15     6384.02     6273.60    708.66 o
   1   9  15      897.31      679.70     93.59 o
   2   9  15      122.36       25.17     82.59 o
   3   9  15     3583.48     3803.83    160.14 o
   4   9  15     1198.12     1021.41    106.74 o
   5   9  15     7695.54     7955.11    210.33 o
   6   9  15     2143.78     2300.04    130.16 o
   7   9  15     3423.12     3576.21    155.59 o
   8   9  15        0.50       64.97     82.63 o
   9   9  15      893.69      686.11    161.23 o
  10   9  15      246.13     -114.39    162.46 o
  11   9  15     3794.37     3776.50    269.12 o
  12   9  15      538.00      794.96    299.59 o
  13   9  15     3572.79     3744.36    462.07 o
  14   9  15       12.51       73.12    257.39 o
   0  10  15     3326.03     3294.42    208.60 o
   1  10  15     8963.05     9048.78    212.05 o
   2  10  15     2247.98     2161.06    127.06 o
   3  10  15     4240.24     4221.37    172.30 o
   4  10  15     1691.12     1540.84    121.78 o
   5  10  15      229.30      203.63     89.59 o
   6  10  15      637.69      742.73    102.82 o
   7  10  15    19262.57    19797.22    364.39 o
   8  10  15      435.15      381.83     93.65 o
   9  10  15    18625.16    18594.81    364.26 o
  10  10  15      156.69      154.00    129.53 o
  11  10  15     1603.71     1842.75    240.95 o
  12  10  15      193.27      356.81    274.88 o
  13  10  15        8.94     -222.33    222.33 o
   1  11  15       28.89      -81.93     81.93 o
   2  11  15      531.98      454.36     94.25 o
   3  11  15     5698.77     5749.72    200.44 o
   4  11  15     1063.54     1078.64    115.36 o
   5  11  15    17236.26    17121.31    312.96 o
   6  11  15     2331.81     2415.57    191.82 o
   7  11  15     1776.07     1850.72    131.91 o
   8  11  15      302.27      308.53     96.32 o
   9  11  15     2505.35     2427.17    161.15 o
  10  11  15       47.15      -94.14    146.01 o
  11  11  15     7308.39     7592.82    490.61 o
  12  11  15      189.52      279.47    299.16 o
   0  12  15     5750.10     5427.58    269.75 o
   1  12  15    11756.21    11579.69    249.05 o
   2  12  15     2188.32     2349.82    147.91 o
   3  12  15      204.41      273.80     97.67 o
   4  12  15      340.31      185.70     99.39 o
   5  12  15     1301.90     1284.53    121.21 o
   6  12  15       39.34       15.16     90.46 o
   7  12  15     3431.21     3642.97    171.10 o
   8  12  15       19.93      -88.24     88.96 o
   9  12  15     4138.20     4327.30    224.88 o
  10  12  15      253.39      380.38    146.99 o
   1  13  15     3041.60     2936.03    188.14 o
   2  13  15     2478.53     2438.37    187.89 o
   3  13  15    11458.97    11804.88    272.88 o
   4  13  15     1181.64     1376.94    129.61 o
   5  13  15     8726.22     8878.98    245.54 o
   6  13  15      561.25      654.98    111.15 o
   7  13  15      447.41      509.70    111.36 o
   8  13  15     1889.98     1672.74    131.41 o
   9  13  15      695.35      790.21    146.42 o
   0  14  15     2534.62     2569.43    271.31 o
   1  14  15     5561.73     5664.23    205.47 o
   2  14  15     1471.21     1457.92    135.73 o
   3  14  15      824.81      872.40    121.31 o
   4  14  15      356.10      302.24    107.20 o
   5  14  15      465.49      533.04    113.68 o
   6  14  15      115.01       33.64     99.22 o
   1  15  15      226.53       37.63     98.92 o
   0   0  16    57443.73    58332.80   2472.86 o
   1   0  16     8216.05     8461.09    381.25 o
   2   0  16    15380.43    15328.75    402.98 o
   3   0  16     6437.03     6289.02    232.96 o
   4   0  16       76.62       69.50     96.44 o
   5   0  16     2085.94     1877.62    147.81 o
   6   0  16      241.05      164.17    115.90 o
   7   0  16        1.80      -33.61     88.30 o
   8   0  16     1111.46     1151.70    173.42 o
   9   0  16       69.05     -125.04    125.04 o
  10   0  16     9762.31    10180.33    552.14 o
  11   0  16     1549.14     1511.47    406.36 o
  12   0  16     7352.15     7740.70    753.26 o
  13   0  16     5160.87     5029.97    634.32 o
  14   0  16      452.36      787.95    386.54 o
  15   0  16      623.02      644.23    396.45 o
  16   0  16     7452.35     7760.52    847.41 o
  17   0  16       10.96     -317.16    317.16 o
   1   1  16     2710.62     2837.26    124.95 o
   2   1  16    22170.81    21576.30    322.12 o
   3   1  16     8151.36     8137.72    189.96 o
   4   1  16    23462.09    23673.47    330.05 o
   5   1  16    13517.40    13774.13    232.20 o
   6   1  16    18297.54    18010.40    271.81 o
   7   1  16     3642.96     3720.13    128.17 o
   8   1  16     7869.88     7844.09    237.77 o
   9   1  16      810.59      853.20    115.49 o
  10   1  16     4757.02     4610.65    199.78 o
  11   1  16      133.03      105.02    198.27 o
  12   1  16    12959.33    11658.95    594.19 o
  13   1  16     1167.45     1086.63    282.80 o
  14   1  16    12507.67    11526.01    623.62 o
  15   1  16      746.98      253.67    251.64 o
  16   1  16     2399.27     2868.72    537.69 o
  17   1  16      202.15      506.81    284.80 o
   0   2  16     4212.28     4464.89    183.56 o
   1   2  16     6136.86     6011.28    168.11 o
   2   2  16     3811.89     4202.69    124.49 o
   3   2  16     3979.53     3944.16    134.41 o
   4   2  16     2044.18     2043.46    105.90 o
   5   2  16      855.09      813.83     83.54 o
   6   2  16     4609.89     4471.69    136.90 o
   7   2  16     2130.65     2097.96    144.37 o
   8   2  16    11513.09    11556.23    229.77 o
   9   2  16     2466.34     2601.51    193.18 o
  10   2  16     7626.99     8001.83    252.00 o
  11   2  16     2384.00     2261.78    177.77 o
  12   2  16      114.30      306.76    213.67 o
  13   2  16     1095.45     1576.86    304.62 o
  14   2  16      252.76       10.21    257.69 o
  15   2  16       82.93     -130.73    327.07 o
  16   2  16     1126.51      969.81    302.97 o
  17   2  16      147.17       33.61    257.11 o
   1   3  16       86.33       62.12     63.23 o
   2   3  16     3683.55     3624.92    156.64 o
   3   3  16       91.32      172.90     67.67 o
   4   3  16    18167.58    17931.38    271.63 o
   5   3  16     5423.87     5543.96    157.66 o
   6   3  16    28164.08    27534.88    359.31 o
   7   3  16      507.98      523.60     73.50 o
   8   3  16     3407.73     3442.06    137.52 o
   9   3  16       73.85      -28.05     92.68 o
  10   3  16     3617.64     3807.48    176.56 o
  11   3  16       65.50      217.89    118.02 o
  12   3  16     9729.03     9814.92    574.85 o
  13   3  16      302.35      466.11    384.06 o
  14   3  16     2295.12     1970.95    337.26 o
  15   3  16       40.05     -212.38    212.38 o
  16   3  16      261.23       77.04    267.60 o
   0   4  16    40230.69    39677.05    667.55 o
   1   4  16     2568.68     2453.36    114.08 o
   2   4  16     9805.01     9659.67    194.81 o
   3   4  16     2260.24     2314.09    109.36 o
   4   4  16      440.27      387.71     82.63 o
   5   4  16      363.46      365.28     75.43 o
   6   4  16     5747.91     5920.71    162.15 o
   7   4  16     8946.75     8844.83    218.38 o
   8   4  16    18887.98    18403.84    345.92 o
   9   4  16     3520.34     3611.84    167.68 o
  10   4  16    11899.36    11435.08    279.90 o
  11   4  16     2201.23     2149.73    172.04 o
  12   4  16       31.82      -76.52    161.99 o
  13   4  16        5.53      -59.17    170.90 o
  14   4  16     2294.23     2588.22    368.28 o
  15   4  16     1828.09     2081.96    359.28 o
  16   4  16     5593.71     5359.61    514.29 o
   1   5  16      147.09      108.56     71.13 o
   2   5  16     3866.12     3841.91    139.54 o
   3   5  16      448.77      360.26     97.99 o
   4   5  16    10010.66     9933.28    307.31 o
   5   5  16      513.42      716.19     90.42 o
   6   5  16     1277.18     1315.31    101.88 o
   7   5  16      152.16       87.42     69.31 o
   8   5  16      101.95       66.64     81.40 o
   9   5  16      252.60      180.58     96.36 o
  10   5  16       59.41      -43.01     90.35 o
  11   5  16      532.29      542.30    132.97 o
  12   5  16     4085.37     4464.07    353.43 o
  13   5  16      775.93      723.52    390.13 o
  14   5  16     8192.84     9132.26    520.30 o
  15   5  16      456.65      279.71    249.45 o
  16   5  16     2637.58     3086.94    432.24 o
   0   6  16    17620.83    18084.31    424.57 o
   1   6  16     3143.66     3203.59    133.94 o
   2   6  16     4219.46     4106.86    146.06 o
   3   6  16      124.14      163.71     74.77 o
   4   6  16     2089.14     2145.44    113.44 o
   5   6  16     2147.62     2181.95    122.58 o
   6   6  16     3760.24     3677.60    146.49 o
   7   6  16     3595.50     3823.59    144.31 o
   8   6  16     4540.53     4547.43    187.43 o
   9   6  16     2737.36     3042.00    189.74 o
  10   6  16     3235.06     3055.86    169.30 o
  11   6  16      968.13      966.28    153.24 o
  12   6  16     1068.33     1543.34    246.34 o
  13   6  16       78.51     -141.64    183.76 o
  14   6  16      984.01      582.66    387.30 o
  15   6  16     2019.03     1981.62    328.08 o
   1   7  16       82.92        6.27     73.82 o
   2   7  16     5202.18     5067.33    165.10 o
   3   7  16       67.02      -22.81     83.72 o
   4   7  16     4374.59     3876.36    145.39 o
   5   7  16      588.47      537.97     85.45 o
   6   7  16     1696.44     1640.61    113.63 o
   7   7  16       65.02      -69.95     79.16 o
   8   7  16      536.33      479.25     86.13 o
   9   7  16     1156.45     1019.99    137.33 o
  10   7  16      743.61      928.19    143.96 o
  11   7  16     1910.07     1730.07    201.10 o
  12   7  16     3164.73     4004.12    555.03 o
  13   7  16      760.54      821.18    308.33 o
  14   7  16     5863.49     6514.65    602.11 o
  15   7  16        7.24     -477.97    537.69 o
   0   8  16      621.82      455.47    125.33 o
   1   8  16       10.33       85.05     76.03 o
   2   8  16      721.72      797.52     94.89 o
   3   8  16      633.42      380.14     86.92 o
   4   8  16      216.63      285.05     83.17 o
   5   8  16       91.75       71.23    122.24 o
   6   8  16      555.76      465.84     95.78 o
   7   8  16      756.29      780.47    105.59 o
   8   8  16     6325.64     6291.30    190.35 o
   9   8  16     2575.53     2602.41    230.86 o
  10   8  16     1817.42     1709.90    182.22 o
  11   8  16        0.21      -90.39    152.13 o
  12   8  16        1.40     -214.04    322.12 o
  13   8  16      750.17     1042.97    316.06 o
  14   8  16     1674.01     2365.21    407.68 o
   1   9  16       29.05       29.80     79.24 o
   2   9  16      204.81       23.86     78.88 o
   3   9  16      181.48      168.70     82.76 o
   4   9  16     2984.81     2812.33    135.96 o
   5   9  16      368.78      342.72     92.30 o
   6   9  16     4533.56     4514.56    172.39 o
   7   9  16      249.33      191.43     91.45 o
   8   9  16        5.51      104.66     88.41 o
   9   9  16     2347.21     2570.30    189.85 o
  10   9  16     4995.12     5202.99    276.88 o
  11   9  16     3901.28     3802.03    284.05 o
  12   9  16     4442.00     4672.64    504.27 o
  13   9  16      822.08      669.01    315.37 o
   0  10  16     2317.09     2210.67    184.45 o
   1  10  16     1325.94     1123.57    109.07 o
   2  10  16       30.30       -6.58     81.13 o
   3  10  16       86.27      232.76     88.88 o
   4  10  16       15.28       -0.32     87.53 o
   5  10  16       19.45      -85.02     85.02 o
   6  10  16      604.46      657.01    103.34 o
   7  10  16       16.52      -70.60     87.87 o
   8  10  16      110.26      -46.37    101.92 o
   9  10  16       72.16       70.02     92.54 o
  10  10  16       49.75       58.46    139.03 o
  11  10  16       50.23       13.89    334.51 o
  12  10  16       97.06      287.23    268.72 o
   1  11  16       96.38      142.96     88.44 o
   2  11  16     2993.10     2981.61    181.16 o
   3  11  16     1090.32     1040.85    110.78 o
   4  11  16      828.20      808.70    110.74 o
   5  11  16       22.66       21.28     91.17 o
   6  11  16       47.10        4.93     88.14 o
   7  11  16      549.33      713.40    109.55 o
   8  11  16     1157.95     1176.04    117.49 o
   9  11  16      378.27      292.85    114.06 o
  10  11  16        3.04      183.77    185.62 o
  11  11  16      353.86      282.79    197.62 o
   0  12  16      356.77      155.98    146.95 o
   1  12  16       17.22       69.38     89.78 o
   2  12  16        3.00       35.69     87.95 o
   3  12  16       13.57      -88.21     88.21 o
   4  12  16      727.32      760.61    114.00 o
   5  12  16       49.78      131.20     96.64 o
   6  12  16       30.85      -88.14     88.14 o
   7  12  16       19.26      -32.68     94.63 o
   8  12  16     1745.66     1692.34    137.43 o
   9  12  16      109.85      307.86    167.56 o
   1  13  16        3.29      -27.58     90.27 o
   2  13  16       51.43      -78.85     90.77 o
   3  13  16      151.59      272.66    104.10 o
   4  13  16      246.99       85.23    101.26 o
   5  13  16      200.92      130.47    101.18 o
   6  13  16       37.99      -91.71     91.71 o
   7  13  16       34.13      -98.38     98.38 o
   0  14  16     1092.50     1166.63    178.63 o
   1  14  16      215.34      107.77    100.51 o
   2  14  16      143.19      116.59    101.28 o
   3  14  16      359.83      444.76    113.61 o
   4  14  16      116.97        0.18    102.76 o
   1   1  17      138.97      106.14     75.19 o
   2   1  17    15959.64    15423.35    293.63 o
   3   1  17      986.96      970.27     94.04 o
   4   1  17     2949.45     2833.73    123.96 o
   5   1  17       81.76        2.03     68.04 o
   6   1  17       97.78       78.99     70.59 o
   7   1  17      136.61      191.27     70.81 o
   8   1  17      978.43      847.25     96.14 o
   9   1  17      230.49      318.26    105.59 o
  10   1  17       57.52        2.07    106.86 o
  11   1  17      386.80      496.70    101.57 o
  12   1  17      981.11     1198.51    428.66 o
  13   1  17       37.44      -10.66    217.98 o
  14   1  17     1729.50     1722.56    346.89 o
  15   1  17      191.92     -216.72    366.72 o
  16   1  17       73.58      -47.92    237.59 o
   0   2  17     1481.85     1566.91    139.23 o
   1   2  17     8594.66     8509.45    197.93 o
   2   2  17      210.09      182.09     71.92 o
   3   2  17      823.70      909.09     85.99 o
   4   2  17      464.35      569.69     80.57 o
   5   2  17       26.89       27.15     65.64 o
   6   2  17       42.19       68.90     73.10 o
   7   2  17      475.99      415.01     76.29 o
   8   2  17     3932.56     3761.22    183.82 o
   9   2  17      353.24      388.63    106.07 o
  10   2  17      192.93       99.72    138.70 o
  11   2  17       70.52      129.86    101.28 o
  12   2  17     2014.61     2423.97    669.01 o
  13   2  17     1054.29     1278.32    312.20 o
  14   2  17     1246.39     1495.48    320.95 o
  15   2  17       58.61     -222.00    222.00 o
  16   2  17       64.93     -226.00    226.00 o
   1   3  17       15.16      -38.27     65.47 o
   2   3  17     4799.95     4828.32    206.10 o
   3   3  17     2244.89     2431.17    125.68 o
   4   3  17     9563.76     9366.50    209.77 o
   5   3  17     4966.63     5324.62    159.22 o
   6   3  17     4988.66     4889.86    197.22 o
   7   3  17     1584.71     1543.37    109.05 o
   8   3  17      607.53      762.94     93.46 o
   9   3  17     1464.72     1442.09    127.24 o
  10   3  17      445.74      538.61    142.95 o
  11   3  17      257.05      182.53     97.11 o
  12   3  17     1057.48      974.23    297.34 o
  13   3  17        3.65      -75.39    212.98 o
  14   3  17      589.98      407.35    262.53 o
  15   3  17       42.32      409.77    289.90 o
  16   3  17      813.73      830.05    319.64 o
   0   4  17     4281.23     4212.71    205.80 o
   1   4  17      905.31     1034.77     98.06 o
   2   4  17     4264.47     4213.37    157.32 o
   3   4  17     3467.36     3548.88    146.86 o
   4   4  17     1656.13     1757.85    115.68 o
   5   4  17      247.59      140.01     80.68 o
   6   4  17      243.24       47.23     76.27 o
   7   4  17      878.19      979.24     89.69 o
   8   4  17     1157.34     1184.06     89.76 o
   9   4  17     2778.27     2855.10    158.59 o
  10   4  17     1487.31     1700.66    140.04 o
  11   4  17      384.47      311.31     96.37 o
  12   4  17      290.46      554.84    192.30 o
  13   4  17      326.33      646.43    219.88 o
  14   4  17      142.43       89.27    235.58 o
  15   4  17        5.66       53.98    336.98 o
   1   5  17        2.71      -77.80     77.80 o
   2   5  17     4496.15     4373.79    151.73 o
   3   5  17      336.47      528.37     90.56 o
   4   5  17    13385.96    12823.42    252.19 o
   5   5  17     7916.10     8314.14    207.31 o
   6   5  17    11504.50    11477.61    233.63 o
   7   5  17     1002.29     1106.66    104.93 o
   8   5  17     4094.42     4468.48    198.35 o
   9   5  17     1063.64     1099.30    131.75 o
  10   5  17        1.46      139.49    102.99 o
  11   5  17      186.61      320.78    108.89 o
  12   5  17      672.49      475.36    210.04 o
  13   5  17      355.22      723.85    212.66 o
  14   5  17      643.83      597.46    220.59 o
  15   5  17      485.63      794.94    296.31 o
   0   6  17    14756.58    14584.19    364.26 o
   1   6  17     2125.46     2245.00    120.44 o
   2   6  17    11920.00    12204.51    264.14 o
   3   6  17     3631.68     3307.49    154.04 o
   4   6  17       78.56       47.35     80.99 o
   5   6  17        7.51      -80.94     80.94 o
   6   6  17     1750.28     1782.59    117.99 o
   7   6  17      394.41      400.78     90.90 o
   8   6  17     3661.40     3845.30    152.08 o
   9   6  17      611.14      497.63    119.71 o
  10   6  17     3514.58     3420.31    211.72 o
  11   6  17     2743.22     2680.63    168.26 o
  12   6  17     1637.27     1583.73    349.37 o
  13   6  17      319.51      483.17    280.33 o
  14   6  17       26.39      350.08    209.61 o
   1   7  17     1325.10     1348.51    107.38 o
   2   7  17     4879.20     4929.20    166.50 o
   3   7  17     2820.36     2732.50    131.07 o
   4   7  17     5914.55     5764.16    190.16 o
   5   7  17     1490.85     1433.29    114.40 o
   6   7  17       98.30       70.56     83.56 o
   7   7  17      152.14      -21.43     82.27 o
   8   7  17      508.21      387.76     88.83 o
   9   7  17      520.68      687.02    137.25 o
  10   7  17     2265.17     2767.41    207.43 o
  11   7  17      803.04      946.52    127.21 o
  12   7  17      169.02      540.91    278.43 o
  13   7  17     2573.29     2665.51    629.37 o
  14   7  17     5953.08     6197.46    569.12 o
   0   8  17    24660.78    24461.16    510.38 o
   1   8  17     1067.59     1254.34    107.74 o
   2   8  17     7661.86     7582.39    224.86 o
   3   8  17      401.95      305.25     86.57 o
   4   8  17      523.88      528.55     97.50 o
   5   8  17      580.02      434.18     96.53 o
   6   8  17     3170.88     3352.98    151.92 o
   7   8  17      137.70       76.87     89.61 o
   8   8  17     7473.86     7965.19    215.04 o
   9   8  17     2282.32     2396.65    184.48 o
  10   8  17     6447.73     5826.13    279.04 o
  11   8  17     1278.74     1123.79    198.32 o
  12   8  17     1287.38     1081.55    326.95 o
  13   8  17       33.57     -248.72    248.72 o
   1   9  17      546.75      499.38     94.26 o
   2   9  17     1726.34     1669.83    120.08 o
   3   9  17     4342.77     4455.81    168.40 o
   4   9  17     5275.09     4945.34    195.37 o
   5   9  17     1317.22     1542.79    122.97 o
   6   9  17     2960.10     3178.35    152.91 o
   7   9  17     1256.84     1586.12    124.14 o
   8   9  17      391.90      424.38     95.87 o
   9   9  17       90.44       -2.42    121.44 o
  10   9  17      935.35     1028.39    194.50 o
  11   9  17     3533.78     3637.05    284.53 o
  12   9  17     4307.68     4166.93    493.09 o
   0  10  17      348.04      351.30    136.23 o
   1  10  17      429.97      319.95     92.76 o
   2  10  17     1766.03     1611.21    123.06 o
   3  10  17      390.64      476.96     94.44 o
   4  10  17      220.06      206.46     90.53 o
   5  10  17      224.31      155.60     95.88 o
   6  10  17     4505.74     4676.69    182.89 o
   7  10  17     2437.44     2659.32    148.64 o
   8  10  17    10776.58    11519.92    379.59 o
   9  10  17     7589.24     7542.37    298.78 o
  10  10  17     6560.20     7492.57    336.84 o
  11  10  17      169.33     -161.11    161.11 o
   1  11  17       34.93      -86.21     86.21 o
   2  11  17     2635.65     2434.08    141.15 o
   3  11  17     2167.74     1977.06    133.14 o
   4  11  17     7343.49     7633.81    275.37 o
   5  11  17     1679.79     1941.32    138.55 o
   6  11  17     7319.58     7658.95    252.40 o
   7  11  17      287.75      263.79    103.50 o
   8  11  17       35.67      -82.73    106.74 o
   9  11  17      663.34      455.01    280.39 o
   0  12  17      289.40      212.63    183.81 o
   1  12  17     2961.57     3000.17    156.77 o
   2  12  17      474.88      396.90    102.48 o
   3  12  17       67.63       51.21     92.16 o
   4  12  17       37.89      -89.52     89.52 o
   5  12  17      685.82      591.96    115.24 o
   6  12  17     1488.38     1539.30    134.36 o
   7  12  17     1719.60     1560.22    136.85 o
   8  12  17     1322.35     1155.08    147.46 o
   1  13  17      343.20      186.21    102.36 o
   2  13  17     7667.87     7937.54    238.90 o
   3  13  17     2444.48     2536.40    193.77 o
   4  13  17     9953.89    10671.96    256.05 o
   5  13  17      985.20      950.83    123.85 o
   0   0  18     2923.23     2429.09    281.94 o
   1   0  18    26767.62    24215.54    552.96 o
   2   0  18     1680.94     1822.20    155.60 o
   3   0  18      951.72     1061.71    136.94 o
   4   0  18      581.77      627.17    123.38 o
   5   0  18     1968.75     1825.43    157.30 o
   6   0  18       78.17      -32.88    101.34 o
   7   0  18     2638.12     2717.01    173.70 o
   8   0  18      297.54      353.79    105.37 o
   9   0  18     2780.42     3012.01    245.38 o
  10   0  18        0.31      251.86    205.66 o
  11   0  18     7874.49     8089.23    512.91 o
  12   0  18        1.18     -287.43    287.43 o
  13   0  18     3683.84     4623.60    649.19 o
  14   0  18       41.94      237.87    332.03 o
  15   0  18        7.94     -178.40    317.16 o
   1   1  18     4639.67     4285.12    175.45 o
   2   1  18       42.23      -69.47     74.61 o
   3   1  18    28024.00    27964.07    399.42 o
   4   1  18     1957.36     2174.67    115.91 o
   5   1  18    20565.35    20344.71    307.97 o
   6   1  18      234.63      221.79     75.87 o
   7   1  18     6780.82     6761.87    177.97 o
   8   1  18      188.37      286.82     73.84 o
   9   1  18       50.63      -96.58     96.58 o
  10   1  18      732.94      871.27    139.39 o
  11   1  18     4213.53     4197.50    203.41 o
  12   1  18     2777.88     2602.05    355.66 o
  13   1  18    11568.37    11727.98    802.81 o
  14   1  18      991.64     1228.37    303.90 o
  15   1  18     4558.92     5368.76    505.91 o
   0   2  18     5579.27     5151.22    276.81 o
   1   2  18    28653.17    26763.32    418.88 o
   2   2  18      303.90      349.35     93.43 o
   3   2  18     8506.24     8369.97    220.67 o
   4   2  18        0.03       57.86     86.35 o
   5   2  18        0.25       30.51     72.99 o
   6   2  18      110.66      152.42     77.29 o
   7   2  18    10316.27     9927.30    204.39 o
   8   2  18       66.58       -0.02     71.54 o
   9   2  18    18032.86    17638.72    404.21 o
  10   2  18       14.63     -110.05    110.05 o
  11   2  18     4714.52     5034.49    225.65 o
  12   2  18      166.81     -131.82    208.85 o
  13   2  18        8.01      174.45    284.95 o
  14   2  18      128.82       33.34    238.21 o
  15   2  18      486.40      251.64    649.19 o
   1   3  18        4.10       45.12     80.71 o
   2   3  18       19.85       25.15     78.69 o
   3   3  18     6744.06     6704.57    197.43 o
   4   3  18      965.84     1097.15    103.51 o
   5   3  18    14549.65    14577.37    297.61 o
   6   3  18      729.73      746.55     91.62 o
   7   3  18    11384.27    11240.20    217.69 o
   8   3  18      178.68       66.47     69.53 o
   9   3  18     1675.09     1476.44    133.32 o
  10   3  18      569.90      767.95    138.05 o
  11   3  18     7675.96     7670.28    267.46 o
  12   3  18      575.48       27.46    229.02 o
  13   3  18     2144.29     2236.85    360.47 o
  14   3  18      274.20      834.16    290.28 o
  15   3  18      884.03      997.57    303.09 o
   0   4  18     1182.84     1328.06    171.47 o
   1   4  18    13139.34    12910.87    255.99 o
   2   4  18      261.43      155.04     83.90 o
   3   4  18     5782.68     5493.49    184.47 o
   4   4  18      329.50      314.57     88.11 o
   5   4  18     1918.45     1935.69    121.99 o
   6   4  18      154.37       59.41     79.37 o
   7   4  18    13623.31    13728.07    257.87 o
   8   4  18     1339.76     1323.35     99.73 o
   9   4  18    15826.68    16409.19    366.98 o
  10   4  18     2334.24     2152.04    182.13 o
  11   4  18     3304.04     3565.93    180.46 o
  12   4  18       73.91       17.72    180.88 o
  13   4  18       82.78     -157.19    218.48 o
  14   4  18     1004.35     1226.89    316.50 o
   1   5  18     3933.12     3821.80    158.59 o
   2   5  18      110.15      129.78     82.27 o
   3   5  18    11123.86    10978.43    251.06 o
   4   5  18      442.77      440.18     92.18 o
   5   5  18     1938.12     2061.50    139.78 o
   6   5  18      493.44      363.96     90.41 o
   7   5  18     1123.67     1106.62    108.24 o
   8   5  18      673.25      735.37     90.12 o
   9   5  18        0.46     -116.56    116.56 o
  10   5  18      624.59      710.61    145.34 o
  11   5  18     1446.30     1641.69    201.31 o
  12   5  18      551.32      836.05    324.59 o
  13   5  18     4532.27     4508.95    480.03 o
  14   5  18      259.48      453.88    285.44 o
   0   6  18      677.25      808.53    138.77 o
   1   6  18    14879.39    15184.83    274.82 o
   2   6  18      446.14      449.95     93.45 o
   3   6  18     1190.64     1200.27    112.71 o
   4   6  18        9.28        1.93     83.05 o
   5   6  18     2721.86     2844.89    143.91 o
   6   6  18      253.29       -3.70     80.36 o
   7   6  18     5736.97     5669.54    190.11 o
   8   6  18      201.52      266.16     84.47 o
   9   6  18     6392.16     6160.42    249.32 o
  10   6  18      423.89      234.85    132.45 o
  11   6  18     5208.28     5072.17    271.81 o
  12   6  18       80.71      -87.06    246.13 o
  13   6  18       96.41       12.37    258.09 o
   1   7  18      618.20      646.09     93.98 o
   2   7  18      659.73      611.52    100.92 o
   3   7  18     1232.44     1504.72    133.48 o
   4   7  18       15.23       23.31     86.41 o
   5   7  18     2154.65     2153.81    132.01 o
   6   7  18       33.93      -58.21     82.31 o
   7   7  18       26.16      -56.18     84.89 o
   8   7  18      516.30      549.42     93.69 o
   9   7  18      202.95      -12.54    116.77 o
  10   7  18     1196.01     1045.94    160.88 o
  11   7  18     2636.03     2521.22    179.18 o
  12   7  18     1353.73     1362.77    326.50 o
  13   7  18     3376.11     3340.86    455.18 o
   0   8  18     5139.51     4840.52    252.13 o
   1   8  18        4.07       67.47     83.75 o
   2   8  18     1887.28     2098.59    126.93 o
   3   8  18      605.29      444.60     99.88 o
   4   8  18      521.78      322.07     96.96 o
   5   8  18       62.18      -95.89     95.89 o
   6   8  18      136.71      130.30     90.23 o
   7   8  18     4785.07     4535.27    184.34 o
   8   8  18     1011.21      913.85    106.28 o
   9   8  18     9119.15     9830.40    332.50 o
  10   8  18       45.52      119.07    135.22 o
  11   8  18     1300.09     1432.97    314.95 o
  12   8  18      102.84     -131.07    257.39 o
   1   9  18       73.35      -52.08     82.83 o
   2   9  18     1499.51     1419.66    118.02 o
   3   9  18        3.83      155.92     93.64 o
   4   9  18     2067.58     2191.81    138.77 o
   5   9  18     4831.77     4653.41    184.34 o
   6   9  18      704.78      664.77    136.11 o
   7   9  18      328.54      123.99     97.19 o
   8   9  18      190.68      -38.94    118.75 o
   9   9  18     2103.14     2119.09    188.20 o
  10   9  18       16.34     -112.80    184.27 o
  11   9  18     6537.59     6558.16    348.34 o
   0  10  18       74.49       91.06    124.88 o
   1  10  18      668.03      688.88    105.93 o
   2  10  18      210.24      102.79     91.24 o
   3  10  18       29.77      111.67     97.37 o
   4  10  18       16.22       35.31     94.23 o
   5  10  18       68.67       87.75     93.09 o
   6  10  18      516.00      340.28    102.64 o
   7  10  18      226.06      285.97    118.41 o
   8  10  18      661.98      609.11    128.74 o
   9  10  18      903.38     1272.90    235.18 o
  10  10  18      795.33      901.93    416.27 o
   1  11  18      365.34      398.04    102.75 o
   2  11  18      216.39      265.55     98.46 o
   3  11  18     1096.40     1253.48    145.00 o
   4  11  18      249.26      487.00    110.64 o
   5  11  18       13.66       97.28    101.12 o
   6  11  18      521.43      583.80    112.10 o
   7  11  18     1219.78     1504.41    140.84 o
   8  11  18      151.95       66.64    128.91 o
   0  12  18      121.08      253.12    144.67 o
   1  12  18      179.78       68.24     97.85 o
   2  12  18       95.05       76.27     97.24 o
   3  12  18      373.09      522.17    107.15 o
   4  12  18      312.21      109.17    107.47 o
   5  12  18     1065.08     1046.39    126.41 o
   6  12  18        3.28      -10.52    103.93 o
   1  13  18       38.02       -8.72    100.87 o
   1   1  19       18.40      -34.49     86.02 o
   2   1  19     1460.88     1430.35    120.92 o
   3   1  19      365.18      443.28     91.61 o
   4   1  19      845.89      704.11     97.27 o
   5   1  19      233.17      108.54     79.10 o
   6   1  19        3.51      -74.33     74.33 o
   7   1  19      483.91      315.50     87.60 o
   8   1  19       31.21        1.52     94.36 o
   9   1  19      171.61      -69.50    103.73 o
  10   1  19     2289.87     2478.50    190.99 o
  11   1  19      182.10      161.82    170.95 o
  12   1  19      191.64       87.61    229.34 o
  13   1  19     1496.79     2216.30    351.84 o
  14   1  19      144.26     -216.92    216.92 o
   0   2  19     5064.27     4945.34    268.70 o
   1   2  19     1142.00     1154.19    117.54 o
   2   2  19     2075.91     1759.92    130.75 o
   3   2  19     1820.41     1859.75    132.68 o
   4   2  19      262.88      251.86    106.93 o
   5   2  19      529.34      499.60     96.21 o
   6   2  19      499.04      362.16    103.16 o
   7   2  19      196.37      160.35     88.38 o
   8   2  19        0.30       -2.22     73.05 o
   9   2  19      268.59      164.56    109.85 o
  10   2  19      307.66      198.05    128.85 o
  11   2  19      145.31      118.71    111.99 o
  12   2  19     1868.99     2021.17    340.03 o
  13   2  19      854.10      830.92    276.56 o
  14   2  19        2.62       11.08    237.05 o
   1   3  19      167.14       28.14     94.20 o
   2   3  19     1908.38     1742.27    120.74 o
   3   3  19      838.96      825.11    100.60 o
   4   3  19     1960.44     2101.41    127.12 o
   5   3  19     3576.71     3389.58    150.37 o
   6   3  19     2578.05     2674.89    130.64 o
   7   3  19     1419.45     1319.55    114.62 o
   8   3  19      262.32      388.55     88.03 o
   9   3  19     1107.44     1206.58    153.71 o
  10   3  19      595.36      884.81    163.65 o
  11   3  19     7461.82     7735.68    349.23 o
  12   3  19        4.67      297.69    243.91 o
  13   3  19     5363.02     5397.97    486.11 o
  14   3  19        4.05     -220.76    220.76 o
   0   4  19     1854.92     2190.58    201.43 o
   1   4  19      786.12      623.10     97.88 o
   2   4  19     7237.83     6847.13    208.19 o
   3   4  19      406.93      403.25     92.86 o
   4   4  19     5177.17     4884.47    299.73 o
   5   4  19       99.17       44.63     83.42 o
   6   4  19       47.76      -59.95     88.40 o
   7   4  19      915.50     1056.79    156.99 o
   8   4  19     6759.06     6813.82    190.88 o
   9   4  19      856.93      895.34    134.43 o
  10   4  19     3264.27     3933.62    235.25 o
  11   4  19       30.23      164.32    145.02 o
  12   4  19      462.38      272.56    376.63 o
  13   4  19      143.57       29.73    366.72 o
   1   5  19       83.26        1.12     82.54 o
   2   5  19       45.13      -44.30     83.65 o
   3   5  19      311.77      212.20     89.67 o
   4   5  19     3488.65     3318.73    154.25 o
   5   5  19     1622.14     1827.03    124.85 o
   6   5  19     7605.42     7857.18    213.57 o
   7   5  19      830.29      908.23    112.76 o
   8   5  19      712.56      711.68     95.71 o
   9   5  19     1198.93     1502.93    155.28 o
  10   5  19       92.66       69.83    153.79 o
  11   5  19     7303.86     7593.64    356.21 o
  12   5  19      369.02      465.05    276.56 o
  13   5  19     2054.47     1934.45    373.18 o
   0   6  19     2160.20     2439.74    334.75 o
   1   6  19     4085.13     4142.10    171.12 o
   2   6  19     2355.25     2392.11    140.99 o
   3   6  19      155.35      171.71    101.42 o
   4   6  19      270.27      279.06     94.29 o
   5   6  19     1039.26      966.49    109.15 o
   6   6  19       14.07      -83.15     83.15 o
   7   6  19     5013.12     4954.37    191.88 o
   8   6  19     3453.45     3427.39    151.97 o
   9   6  19     4029.25     3886.28    232.70 o
  10   6  19     1559.75     1600.35    205.91 o
  11   6  19      913.65      964.53    144.33 o
  12   6  19     1698.20     1997.06    376.69 o
   1   7  19       94.72       51.35     90.37 o
   2   7  19     6751.87     7182.61    223.37 o
   3   7  19      121.02      -48.42     87.64 o
   4   7  19     6489.76     6702.94    212.45 o
   5   7  19     1134.83     1024.25    112.82 o
   6   7  19     2301.62     2455.00    140.12 o
   7   7  19      182.70       75.43     97.59 o
   8   7  19      492.77      582.96     98.76 o
   9   7  19       88.68      -56.59    115.81 o
  10   7  19      147.08      230.88    139.64 o
  11   7  19        5.69      -41.92    117.50 o
   0   8  19     7719.80     7967.80    465.91 o
   1   8  19     5603.49     5410.65    199.42 o
   2   8  19     2384.20     2465.12    148.19 o
   3   8  19     1805.09     1838.91    132.67 o
   4   8  19        1.93      -45.58     95.43 o
   5   8  19     2291.01     2443.43    143.96 o
   6   8  19     2036.06     2189.11    139.52 o
   7   8  19     6741.17     6676.43    225.07 o
   8   8  19     2868.90     3065.01    183.21 o
   9   8  19     3019.17     3024.92    214.41 o
  10   8  19     2790.69     3260.63    230.50 o
   1   9  19       66.47        3.30     94.34 o
   2   9  19      150.76      103.26     94.96 o
   3   9  19      268.16      320.29    106.36 o
   4   9  19     3421.71     3637.52    172.98 o
   5   9  19     2989.32     3187.36    163.32 o
   6   9  19     6924.50     7415.31    223.47 o
   7   9  19      148.31      150.44    102.69 o
   8   9  19       59.81     -101.46    101.46 o
   9   9  19      161.95     -136.40    136.40 o
   0  10  19     2978.78     3008.90    222.81 o
   1  10  19     2800.14     3023.50    166.55 o
   2  10  19     1233.81     1307.90    128.51 o
   3  10  19     5514.58     5698.41    212.01 o
   4  10  19      777.78      806.98    119.56 o
   5  10  19      596.87      667.68    113.99 o
   6  10  19     2747.21     2705.03    156.33 o
   7  10  19     3517.46     3521.16    181.52 o
   8  10  19     6638.70     6911.63    262.46 o
   1  11  19       65.46      -90.98     90.98 o
   2  11  19     1991.07     1897.07    147.34 o
   3  11  19     4067.79     4679.70    200.04 o
   4  11  19     4138.17     4449.24    237.15 o
   5  11  19     9470.19    10071.24    360.01 o
   6  11  19     4745.54     4791.15    275.02 o
   0  12  19     7439.74     7595.88    337.77 o
   1  12  19     3154.92     2960.29    162.24 o
   2  12  19     2152.56     2100.91    153.04 o
   0   0  20     8014.20     7432.47    474.03 o
   1   0  20     9048.07     9164.65    605.13 o
   2   0  20     1350.11     1370.04    177.67 o
   3   0  20      938.12      938.19    162.92 o
   4   0  20      947.91     1226.28    213.15 o
   5   0  20      111.50       82.81    128.52 o
   6   0  20     5271.95     5168.73    288.91 o
   7   0  20     1121.57     1026.84    204.15 o
   8   0  20     6692.95     6719.43    266.26 o
   9   0  20     3700.93     3985.50    290.55 o
  10   0  20     7929.73     8030.47    441.85 o
  11   0  20     2778.89     3148.09    309.73 o
  12   0  20     2480.48     3320.27    569.90 o
  13   0  20       72.22       64.42    341.94 o
   1   1  20        0.27      -14.79     90.78 o
   2   1  20    13218.86    12733.54    360.33 o
   3   1  20      251.78      262.49     90.72 o
   4   1  20    13843.10    14256.33    279.18 o
   5   1  20      250.02      221.01     87.91 o
   6   1  20     2273.19     2130.64    130.64 o
   7   1  20      450.01      432.93    134.21 o
   8   1  20      265.98      280.00     88.39 o
   9   1  20     1413.86     1595.58    152.87 o
  10   1  20     4951.69     5123.62    263.28 o
  11   1  20       56.95     -110.25    110.25 o
  12   1  20     8483.24    10021.79    624.41 o
  13   1  20       44.32       13.53    349.37 o
   0   2  20     5192.45     4978.78    276.67 o
   1   2  20     2221.12     2283.82    160.31 o
   2   2  20     1641.66     1628.47    129.69 o
   3   2  20     1522.81     1479.50    129.36 o
   4   2  20      752.16      680.48    110.83 o
   5   2  20       51.44       89.02     85.39 o
   6   2  20     3783.10     3827.93    168.11 o
   7   2  20      558.57      568.85    104.84 o
   8   2  20    14867.59    15722.82    513.67 o
   9   2  20     2150.18     2290.49    182.93 o
  10   2  20    10204.11    11268.32    402.02 o
  11   2  20      651.49      813.16    149.00 o
  12   2  20       27.74     -292.38    292.38 o
  13   2  20       10.09     -307.25    307.25 o
   1   3  20      191.65      144.23     98.56 o
   2   3  20     3349.47     2828.32    158.20 o
   3   3  20     1928.72     1646.77    131.75 o
   4   3  20     7426.12     7265.94    228.10 o
   5   3  20     1095.15     1088.99    112.13 o
   6   3  20     9378.41     9632.78    273.17 o
   7   3  20     1752.77     1618.44    178.78 o
   8   3  20      297.95      209.13     89.40 o
   9   3  20       39.32       57.78    121.54 o
  10   3  20     6312.77     7030.43    519.00 o
  11   3  20     1224.76     1165.85    162.49 o
  12   3  20    11515.13    13895.59   1015.90 o
   0   4  20    15915.87    15312.80    447.66 o
   1   4  20     1028.61      878.98    120.52 o
   2   4  20     5453.80     5641.46    209.87 o
   3   4  20       91.33       81.69     86.19 o
   4   4  20     1395.77     1257.97    117.38 o
   5   4  20       34.27      106.35     87.72 o
   6   4  20     3332.58     3282.38    147.04 o
   7   4  20      112.18       81.46     91.00 o
   8   4  20    11222.29    11300.02    240.66 o
   9   4  20      507.39      447.64    127.38 o
  10   4  20     7346.21     8048.03    355.07 o
  11   4  20        2.68       69.91    130.70 o
  12   4  20       46.07      158.58    356.81 o
   1   5  20      661.03      663.61    109.66 o
   2   5  20     4977.79     4950.19    201.93 o
   3   5  20     5789.79     5410.90    194.86 o
   4   5  20     4617.93     4390.97    176.74 o
   5   5  20     2299.92     2221.40    147.13 o
   6   5  20     2932.15     2898.83    148.22 o
   7   5  20       85.45       -5.81     89.17 o
   8   5  20     1418.57     1695.03    117.60 o
   9   5  20      220.73      137.46    141.84 o
  10   5  20      243.14      300.86    141.68 o
  11   5  20     1877.92     1981.81    191.57 o
  12   5  20      970.54      971.30    450.96 o
   0   6  20    30755.87    31590.49    950.13 o
   1   6  20      664.20      820.27    121.23 o
   2   6  20     8385.20     8449.31    235.41 o
   3   6  20      227.21      320.16     98.29 o
   4   6  20     1645.44     1656.60    129.16 o
   5   6  20      698.65      774.73    108.90 o
   6   6  20     2612.72     2559.35    171.03 o
   7   6  20        5.64      -92.85     92.85 o
   8   6  20     1810.88     1970.66    173.31 o
   9   6  20      205.44      112.74    121.84 o
  10   6  20     4633.10     5580.58    356.37 o
  11   6  20      136.51      291.56    126.50 o
   1   7  20       32.07       32.01     98.72 o
   2   7  20     4135.48     4384.30    184.34 o
   3   7  20       23.87       98.53     95.79 o
   4   7  20     7222.47     7045.59    222.35 o
   5   7  20      160.96      198.24     99.31 o
   6   7  20     5841.42     5863.39    201.27 o
   7   7  20      216.96      319.47    121.25 o
   8   7  20     3280.17     3137.83    184.97 o
   9   7  20      575.78      782.50    163.19 o
  10   7  20       61.31     -128.23    132.67 o
   0   8  20     2650.10     3094.75    246.97 o
   1   8  20        0.77       20.52     99.16 o
   2   8  20     7097.38     7198.49    261.17 o
   3   8  20      335.38      197.88    101.76 o
   4   8  20     2093.92     2255.95    146.66 o
   5   8  20      104.33      198.22    101.95 o
   6   8  20        1.10      -42.13     92.28 o
   7   8  20     1351.31     1087.40    126.15 o
   8   8  20     1470.23     1592.14    151.32 o
   9   8  20      499.70      562.98    147.49 o
   1   9  20      289.79      141.37    105.23 o
   2   9  20        0.75      -92.28     92.28 o
   3   9  20      602.41      588.17    129.52 o
   4   9  20     2167.52     2536.01    155.63 o
   5   9  20      100.12      -92.75     92.75 o
   6   9  20     6014.26     5944.22    220.75 o
   7   9  20      363.92      406.25    114.31 o
   8   9  20     1054.41     1024.93    140.18 o
   0  10  20     1390.75     1523.43    209.76 o
   1  10  20      242.72      428.29    111.02 o
   2  10  20      668.42      614.89    116.51 o
   3  10  20       41.91      -96.30     96.30 o
   4  10  20      154.37      175.12    106.14 o
   5  10  20      291.88      166.64    107.41 o
   6  10  20       47.82       -9.06    103.85 o
   1  11  20       14.45       66.17    106.14 o
   2  11  20      755.82      812.31    125.17 o
   1   1  21      268.61      140.43    100.68 o
   2   1  21      902.99      932.24    118.73 o
   3   1  21      474.32      407.63    103.52 o
   4   1  21       58.84      143.45     97.64 o
   5   1  21      442.91      454.58    104.65 o
   6   1  21        7.74      -36.66     83.90 o
   7   1  21       33.64        6.86     93.46 o
   8   1  21        7.82      -80.11     80.11 o
   9   1  21       43.08     -100.97    121.99 o
  10   1  21       77.23      -12.64    145.08 o
  11   1  21       31.60      -95.51    127.52 o
  12   1  21      297.73      173.45    351.85 o
   0   2  21      816.59      584.44    216.64 o
   1   2  21     1453.76     1385.99    162.49 o
   2   2  21      922.13     1014.53    123.34 o
   3   2  21      298.47      450.82    130.18 o
   4   2  21       98.60      110.24     92.86 o
   5   2  21     4119.09     4382.25    177.52 o
   6   2  21     1389.12     1510.51    121.51 o
   7   2  21      429.48      499.56    107.10 o
   8   2  21      620.11      798.71    104.39 o
   9   2  21      604.41      449.96    138.83 o
  10   2  21        3.52      -55.57    144.33 o
  11   2  21      721.24      994.52    159.43 o
   1   3  21      322.31      213.01    102.00 o
   2   3  21     2062.14     1854.71    142.28 o
   3   3  21        8.42      -87.33     90.81 o
   4   3  21      960.83      737.49    113.55 o
   5   3  21      253.58      189.47     95.33 o
   6   3  21       74.14       47.78     89.96 o
   7   3  21       73.48       28.18     96.73 o
   8   3  21        0.02      109.38     85.20 o
   9   3  21      559.16      892.59    156.80 o
  10   3  21      661.62      492.10    168.48 o
  11   3  21     4111.45     4078.30    247.98 o
   0   4  21      524.09      750.83    167.75 o
   1   4  21        1.70       -2.09     96.44 o
   2   4  21      143.50      369.61    106.79 o
   3   4  21      822.36      725.21    116.48 o
   4   4  21       16.07      -89.06     94.36 o
   5   4  21       68.63      115.48     93.42 o
   6   4  21      322.29      284.49     92.17 o
   7   4  21     3640.14     3607.35    174.68 o
   8   4  21      247.63      209.16     99.48 o
   9   4  21     4077.09     4157.75    240.44 o
  10   4  21      446.51      394.51    161.74 o
  11   4  21       25.53     -119.14    137.88 o
   1   5  21        7.46       49.71     99.88 o
   2   5  21       13.82      171.21    121.77 o
   3   5  21       34.23       72.10     99.33 o
   4   5  21      664.32      463.23    111.91 o
   5   5  21     4842.78     4521.55    184.13 o
   6   5  21      393.36      294.93     98.07 o
   7   5  21     1701.85     1669.92    134.38 o
   8   5  21       18.71      -66.28    100.34 o
   9   5  21      901.40     1031.90    152.64 o
  10   5  21        7.55      103.07    139.46 o
   0   6  21      493.97      388.21    161.55 o
   1   6  21     2182.49     2287.97    158.58 o
   2   6  21     1271.07     1220.22    132.64 o
   3   6  21       88.65       58.38    103.64 o
   4   6  21       22.95        0.26     92.94 o
   5   6  21     2791.72     2969.94    191.54 o
   6   6  21      641.73      641.82    106.47 o
   7   6  21     3187.08     3134.72    170.18 o
   8   6  21     1152.03     1267.99    136.13 o
   9   6  21     3701.59     3894.69    222.66 o
   1   7  21      897.55     1089.13    131.01 o
   2   7  21      320.35      301.05    111.66 o
   3   7  21     5476.43     5289.69    217.30 o
   4   7  21       21.50       50.28     95.44 o
   5   7  21     4756.02     4921.67    194.86 o
   6   7  21      762.18      829.63    116.04 o
   7   7  21      288.37      164.52    103.13 o
   8   7  21       19.19      -65.75    146.03 o
   0   8  21     3953.09     4065.06    285.73 o
   1   8  21     4323.03     4421.42    204.43 o
   2   8  21     1839.03     1729.23    149.24 o
   3   8  21      281.13      231.99    117.30 o
   4   8  21      100.71      -95.03     95.03 o
   5   8  21     1017.53      892.51    121.88 o
   6   8  21      902.10      985.55    127.72 o
   7   8  21      830.47      794.99    122.58 o
   1   9  21      633.61      658.75    127.37 o
   2   9  21       87.87      104.18    112.62 o
   3   9  21    10526.24    10391.20    290.42 o
   4   9  21        9.10       20.99    101.16 o
   5   9  21     9515.10    10169.26    307.40 o
   0  10  21       57.13       68.91    155.20 o
   1  10  21     6751.82     6412.88    275.13 o
   2  10  21      168.59      298.44    117.08 o
   0   0  22     4721.50     5416.35    582.29 o
   1   0  22    10117.98     9456.41    463.50 o
   2   0  22     1066.67     1040.23    178.06 o
   3   0  22       17.56        7.56    141.78 o
   4   0  22     1832.47     2049.43    209.31 o
   5   0  22     3107.05     3054.20    325.18 o
   6   0  22     5051.65     5130.69    283.08 o
   7   0  22     2206.07     2110.94    218.51 o
   8   0  22    10526.31    10739.40    369.34 o
   9   0  22      500.13      899.20    241.70 o
  10   0  22     8206.61     8003.35    564.94 o
   1   1  22     2068.73     2216.48    154.51 o
   2   1  22      215.47      126.25    101.78 o
   3   1  22    12283.70    12413.45    290.80 o
   4   1  22      253.67      380.45    111.33 o
   5   1  22     6561.17     6667.14    314.44 o
   6   1  22      246.23      328.34    103.46 o
   7   1  22     1724.51     1578.95    144.43 o
   8   1  22       54.45      -89.87     89.87 o
   9   1  22      447.03      123.31    183.83 o
  10   1  22      504.01      207.43    183.74 o
   0   2  22      790.29      569.75    216.73 o
   1   2  22     2925.70     2788.94    166.25 o
   2   2  22     1089.02     1106.95    129.01 o
   3   2  22     1398.35     1385.45    137.21 o
   4   2  22     1175.79     1312.64    132.19 o
   5   2  22     1004.92     1199.15    129.08 o
   6   2  22     1159.57     1004.34    121.52 o
   7   2  22     4923.31     4955.48    212.60 o
   8   2  22     7340.81     7498.53    259.50 o
   9   2  22     3450.01     4226.41    244.46 o
  10   2  22     1763.08     1964.61    257.49 o
   1   3  22      186.40      170.59    106.79 o
   2   3  22      401.49      227.86    107.54 o
   3   3  22     2697.46     2512.36    162.20 o
   4   3  22     4196.07     4196.97    182.58 o
   5   3  22     7880.22     7938.84    230.91 o
   6   3  22     5062.70     4785.94    186.75 o
   7   3  22     4886.69     4840.24    199.04 o
   8   3  22       39.33       52.30    109.29 o
   9   3  22      716.34      789.47    155.80 o
   0   4  22      421.24      258.92    155.03 o
   1   4  22     3955.83     3758.86    188.76 o
   2   4  22      538.62      355.84    112.45 o
   3   4  22     1726.17     1771.50    144.14 o
   4   4  22      375.53      325.97    122.22 o
   5   4  22      330.75      324.79    103.45 o
   6   4  22     1099.74     1255.27    123.35 o
   7   4  22     4083.28     4183.33    189.87 o
   8   4  22     1049.10      963.36    134.17 o
   9   4  22     7517.56     7676.89    316.55 o
   1   5  22      726.80      702.26    122.31 o
   2   5  22     5152.70     5062.52    213.77 o
   3   5  22     6021.38     5688.20    306.24 o
   4   5  22     6980.10     6870.32    239.47 o
   5   5  22     2919.57     2744.84    181.69 o
   6   5  22     3892.14     4139.74    170.99 o
   7   5  22      914.78      752.10    115.16 o
   8   5  22      110.57      143.54    111.26 o
   0   6  22     2234.66     2364.42    266.80 o
   1   6  22     5809.83     6045.85    236.94 o
   2   6  22     1146.86     1256.58    147.27 o
   3   6  22      920.32      706.10    124.33 o
   4   6  22       29.62       80.23    106.17 o
   5   6  22       31.75       79.49    104.23 o
   6   6  22       29.29       81.18    103.93 o
   7   6  22      748.06      739.34    114.66 o
   1   7  22     1148.49     1093.91    136.42 o
   2   7  22     1899.45     1872.12    154.34 o
   3   7  22     1851.43     1882.97    155.46 o
   4   7  22     4439.08     4755.41    210.61 o
   5   7  22     2362.15     2443.94    160.82 o
   6   7  22     2018.99     2212.48    153.83 o
   0   8  22     2679.63     2761.36    248.48 o
   1   8  22      849.47      780.66    131.80 o
   2   8  22     2111.43     1930.51    159.28 o
   3   8  22      598.35      651.85    129.93 o
   4   8  22      374.46      511.97    163.66 o
   1   1  23       15.44      216.89    109.54 o
   2   1  23     1882.02     1793.89    170.45 o
   3   1  23      359.65      335.78    108.05 o
   4   1  23       53.35       83.98    103.72 o
   5   1  23      970.11     1043.10    171.15 o
   6   1  23     1234.01     1154.66    128.50 o
   7   1  23      213.21       89.89    110.89 o
   8   1  23      187.53       77.57    124.56 o
   0   2  23     6928.72     7196.34    357.09 o
   1   2  23       97.20        2.10    101.39 o
   2   2  23      269.80      115.13    107.44 o
   3   2  23      398.61      403.62    112.06 o
   4   2  23      381.37      457.61    114.81 o
   5   2  23     1093.32      755.57    132.52 o
   6   2  23      199.63      155.12    103.73 o
   7   2  23     1358.42     1511.94    145.60 o
   8   2  23       62.11      151.39    118.97 o
   1   3  23        6.95       -3.99    101.59 o
   2   3  23      197.78        8.78    104.46 o
   3   3  23      349.38      404.76    114.32 o
   4   3  23      156.51      108.13    105.03 o
   5   3  23     3139.56     3165.63    175.46 o
   6   3  23      259.13      282.19    115.08 o
   7   3  23     1348.53     1412.74    152.55 o
   0   4  23     1909.66     1842.43    229.30 o
   1   4  23       12.73      -21.02    124.32 o
   2   4  23     1415.39     1477.97    144.71 o
   3   4  23      493.93      386.64    117.02 o
   4   4  23       56.77      -61.83    101.50 o
   5   4  23      906.85      686.93    122.84 o
   6   4  23     1406.32     1586.83    138.23 o
   7   4  23      755.84      814.42    123.85 o
   1   5  23      336.98      447.65    120.30 o
   2   5  23     1222.54      996.48    134.40 o
   3   5  23      227.90      247.54    113.80 o
   4   5  23     3446.60     3145.13    181.59 o
   5   5  23      814.30     1045.02    130.01 o
   6   5  23     2150.27     2135.66    154.59 o
   0   6  23     5261.90     5642.97    328.90 o
   1   6  23     1245.15     1143.67    140.60 o
   2   6  23     3100.77     3021.52    182.82 o
   3   6  23     1268.66     1546.28    149.69 o
   4   6  23        2.76      -39.16    108.04 o
   1   7  23      193.16      139.97    114.97 o
   2   7  23     9975.18    10209.64    291.04 o
   0   0  24    15358.40    18157.44   1070.42 o
   1   0  24    13071.71    13018.97    440.42 o
   2   0  24     6922.82     7154.53    409.14 o
   3   0  24     3067.05     3234.12    260.60 o
   4   0  24      481.88      221.45    176.41 o
   5   0  24     1183.07     1129.56    194.38 o
   6   0  24      289.39       62.52    163.12 o
   1   1  24     1515.87     1495.91    145.66 o
   2   1  24     1872.70     1600.06    151.18 o
   3   1  24     3911.03     4095.40    199.39 o
   4   1  24     5005.23     4619.74    209.38 o
   5   1  24     2532.17     2451.48    164.86 o
   0   2  24     6227.41     6113.20    338.76 o
   1   2  24     5652.52     5386.67    225.20 o
   2   2  24     2616.43     2699.59    175.64 o
   3   2  24     1861.52     2111.27    158.95 o
   4   2  24     1991.37     2025.68    157.79 o
   5   2  24      885.36      790.56    154.29 o
   1   3  24       39.62      -40.26    108.30 o
   2   3  24      384.00      175.26    114.52 o
   3   3  24     3351.03     3495.20    188.56 o
   4   3  24      688.55      516.83    121.57 o
   0   4  24     5044.33     5266.83    397.70 o
   1   4  24     1049.17     1153.97    142.57 o
   2   4  24      915.76      708.02    129.06 o
   3   4  24      749.56      650.75    128.70 o
   1   5  24     1039.22      816.54    157.48 o
 
